# Supplementary material for: Solvothermal synthesis of polyvinyl pyrrolidone encapsulated, amine-functionalized copper ferrite and its use as a magnetic resonance imaging contrast agent
Source: PLoS One. 2025 Feb 6;20(2):e0316221. doi: 10.1371/journal.pone.0316221 (PMC11801609; doi:10.1371/journal.pone.0316221)
Supplement: S1 Data — (ODS) [file pone.0316221.s001.ods]

## Sheet: CuFe2O4-NH2_PVP_in_vitro_MRI
	dilution	50x	20x	10x	5x	1x
CuFe2O4	cFe (mg/ml)	0.02	0.05	0.1	0.2	1
MW	T2* (ms)	25.8	14	6.2	3.3
MW	T2 (ms)	33.2	16.7	7	4.35
MW	T1 (ms)	2060	1600	1030	660
Refl	T2* (ms)	26.2	15	8.3	4.5	1.1
Refl	T2 (ms)	106.5	39.9	15.1	7.6
Refl	T1 (ms)	2100	1540	1080	720	365
	cFe (mg/ml)	0.02	0.05	0.1	0.2	1	r
MW	R2* (1/ms) of CuFe2O4-NH2 MW	0.03875969	0.071428571	0.161290323	0.303030303		1.496098698
MW	R2 (1/ms) of CuFe2O4-NH2 MW	0.030120482	0.05988024	0.142857143	0.229885057		1.127465978
MW	R1 (1/ms) of CuFe2O4-NH2 MW	0.000485437	0.000625	0.000970874	0.001515152		0.005804748
Refl	R2* (1/ms) of CuFe2O4-NH2 Refl	0.038167939	0.066666667	0.120481928	0.222222222	0.909090909	1.027683772
Refl	R2 (1/ms) of CuFe2O4-NH2 Refl	0.009389671	0.025062657	0.066225166	0.131578947		0.690522704
Refl	R1 (1/ms) of CuFe2O4-NH2 Refl	0.00047619	0.000649351	0.000925926	0.001388889	0.002739726	0.002153066

## Sheet: CuFe2O4-NH2_PVP_in_vivo_MRI
	Name	Color	Image name	Series	Frame Relative Start Time ( s )	Deviation	Mean	Max	Min	Sum	TLG	No. Pixels/Voxels	Hard Area/Volume	Fuzzy Area	timepoint
MW	fat		MR Volume #001 256 x 200 Coronal 1_Modified	Multi-Echo GRE 2D nofatsat pre - AcqTime: 186, Slices: 7, NEX: 4, TR: 270.	0	127.65	3332.46	3546.47	3052.37	176620	N/A	53	0.004141		pre
MW	kidney cortex L		MR Volume #001 256 x 200 Coronal 1_Modified	Multi-Echo GRE 2D nofatsat pre - AcqTime: 186, Slices: 7, NEX: 4, TR: 270.	0	109.44	1910.3	2241.23	1649.83	208223	N/A	109	0.008516		pre
MW	kidney cortex R		MR Volume #001 256 x 200 Coronal 1_Modified	Multi-Echo GRE 2D nofatsat pre - AcqTime: 186, Slices: 7, NEX: 4, TR: 270.	0	75.06	1887.4	2085.66	1749.67	109469	N/A	58	0.004531		pre
MW	kidney medulla L		MR Volume #001 256 x 200 Coronal 1_Modified	Multi-Echo GRE 2D nofatsat pre - AcqTime: 186, Slices: 7, NEX: 4, TR: 270.	0	98.67	1473.99	1626.42	1303.49	47167.7	N/A	32	0.0025		pre
MW	kidney medulla R		MR Volume #001 256 x 200 Coronal 1_Modified	Multi-Echo GRE 2D nofatsat pre - AcqTime: 186, Slices: 7, NEX: 4, TR: 270.	0	100.62	1619.78	1874.99	1338.69	84228.7	N/A	52	0.004062		pre
MW	kidney pelvis R		MR Volume #001 256 x 200 Coronal 1_Modified	Multi-Echo GRE 2D nofatsat pre - AcqTime: 186, Slices: 7, NEX: 4, TR: 270.	0	67.7	1357.42	1517.98	1239	42080	N/A	31	0.002422		pre
MW	liver 1		MR Volume #001 256 x 200 Coronal 1_Modified	Multi-Echo GRE 2D nofatsat pre - AcqTime: 186, Slices: 7, NEX: 4, TR: 270.	0	105.14	1873.77	2154.29	1511.14	172387	N/A	92	0.07187	0.07062	pre
MW	liver 2		MR Volume #001 256 x 200 Coronal 1_Modified	Multi-Echo GRE 2D nofatsat pre - AcqTime: 186, Slices: 7, NEX: 4, TR: 270.	0	98.81	1927.21	2199.19	1667.98	125269	N/A	65	0.05078	0.04943	pre
MW	muscle		MR Volume #001 256 x 200 Coronal 1_Modified	Multi-Echo GRE 2D nofatsat pre - AcqTime: 186, Slices: 7, NEX: 4, TR: 270.	0	60.21	1564.48	1717.35	1426.9	286300	N/A	183	0.0143		pre
MW	spleen		MR Volume #001 256 x 200 Coronal 1_Modified	Multi-Echo GRE 2D nofatsat pre - AcqTime: 186, Slices: 7, NEX: 4, TR: 270.	0	100.5	1498.76	1660.66	1213.53	62948	N/A	42	0.03281	0.03484	pre
MW	fat		MR Volume #002 256 x 200 Coronal 2_Modified	Multi-Echo GRE 2D nofatsat pre - AcqTime: 186, Slices: 7, NEX: 4, TR: 270.	0.003	117.18	1972.17	2285.65	1733.43	104525	N/A	53	0.004141		pre
MW	kidney cortex L		MR Volume #002 256 x 200 Coronal 2_Modified	Multi-Echo GRE 2D nofatsat pre - AcqTime: 186, Slices: 7, NEX: 4, TR: 270.	0.003	101.73	1761.27	2046.8	1495.85	191979	N/A	109	0.008516		pre
MW	kidney cortex R		MR Volume #002 256 x 200 Coronal 2_Modified	Multi-Echo GRE 2D nofatsat pre - AcqTime: 186, Slices: 7, NEX: 4, TR: 270.	0.003	87.06	1749.99	1914.32	1560.66	101499	N/A	58	0.004531		pre
MW	kidney medulla L		MR Volume #002 256 x 200 Coronal 2_Modified	Multi-Echo GRE 2D nofatsat pre - AcqTime: 186, Slices: 7, NEX: 4, TR: 270.	0.003	75.86	1386.76	1566.39	1251.11	44376.5	N/A	32	0.0025		pre
MW	kidney medulla R		MR Volume #002 256 x 200 Coronal 2_Modified	Multi-Echo GRE 2D nofatsat pre - AcqTime: 186, Slices: 7, NEX: 4, TR: 270.	0.003	75.57	1524.99	1739.96	1381.2	79299.3	N/A	52	0.004062		pre
MW	kidney pelvis R		MR Volume #002 256 x 200 Coronal 2_Modified	Multi-Echo GRE 2D nofatsat pre - AcqTime: 186, Slices: 7, NEX: 4, TR: 270.	0.003	80.18	1276.45	1484.7	1150.47	39569.8	N/A	31	0.002422		pre
MW	liver 1		MR Volume #002 256 x 200 Coronal 2_Modified	Multi-Echo GRE 2D nofatsat pre - AcqTime: 186, Slices: 7, NEX: 4, TR: 270.	0.003	149.08	1353.5	1686.77	998.24	124522	N/A	92	0.07187	0.07062	pre
MW	liver 2		MR Volume #002 256 x 200 Coronal 2_Modified	Multi-Echo GRE 2D nofatsat pre - AcqTime: 186, Slices: 7, NEX: 4, TR: 270.	0.003	99.91	1603.26	1839.32	1429.61	104212	N/A	65	0.05078	0.04943	pre
MW	muscle		MR Volume #002 256 x 200 Coronal 2_Modified	Multi-Echo GRE 2D nofatsat pre - AcqTime: 186, Slices: 7, NEX: 4, TR: 270.	0.003	61.47	1393.45	1553.17	1222.92	255002	N/A	183	0.0143		pre
MW	spleen		MR Volume #002 256 x 200 Coronal 2_Modified	Multi-Echo GRE 2D nofatsat pre - AcqTime: 186, Slices: 7, NEX: 4, TR: 270.	0.003	132.69	1018.57	1397.76	798.4	42779.8	N/A	42	0.03281	0.03484	pre
MW	fat		MR Volume #003 256 x 200 Coronal 3_Modified	Multi-Echo GRE 2D nofatsat pre - AcqTime: 186, Slices: 7, NEX: 4, TR: 270.	0.006	139.11	2537.78	2861.13	2331.04	134502	N/A	53	0.004141		pre
MW	kidney cortex L		MR Volume #003 256 x 200 Coronal 3_Modified	Multi-Echo GRE 2D nofatsat pre - AcqTime: 186, Slices: 7, NEX: 4, TR: 270.	0.006	133.6	1606.27	1826.74	1236.93	175084	N/A	109	0.008516		pre
MW	kidney cortex R		MR Volume #003 256 x 200 Coronal 3_Modified	Multi-Echo GRE 2D nofatsat pre - AcqTime: 186, Slices: 7, NEX: 4, TR: 270.	0.006	81.35	1583.16	1723.4	1379.45	91823.4	N/A	58	0.004531		pre
MW	kidney medulla L		MR Volume #003 256 x 200 Coronal 3_Modified	Multi-Echo GRE 2D nofatsat pre - AcqTime: 186, Slices: 7, NEX: 4, TR: 270.	0.006	101.24	1298.65	1568.14	1090.6	41556.7	N/A	32	0.0025		pre
MW	kidney medulla R		MR Volume #003 256 x 200 Coronal 3_Modified	Multi-Echo GRE 2D nofatsat pre - AcqTime: 186, Slices: 7, NEX: 4, TR: 270.	0.006	96.29	1445.53	1598.72	1176.9	75167.3	N/A	52	0.004062		pre
MW	kidney pelvis R		MR Volume #003 256 x 200 Coronal 3_Modified	Multi-Echo GRE 2D nofatsat pre - AcqTime: 186, Slices: 7, NEX: 4, TR: 270.	0.006	93.48	1202.07	1437.73	1050.63	37264.1	N/A	31	0.002422		pre
MW	liver 1		MR Volume #003 256 x 200 Coronal 3_Modified	Multi-Echo GRE 2D nofatsat pre - AcqTime: 186, Slices: 7, NEX: 4, TR: 270.	0.006	130.14	1067.47	1385.18	827.7	98207.5	N/A	92	0.07187	0.07062	pre
MW	liver 2		MR Volume #003 256 x 200 Coronal 3_Modified	Multi-Echo GRE 2D nofatsat pre - AcqTime: 186, Slices: 7, NEX: 4, TR: 270.	0.006	105.92	1372.83	1577.54	1105.09	89234.1	N/A	65	0.05078	0.04943	pre
MW	muscle		MR Volume #003 256 x 200 Coronal 3_Modified	Multi-Echo GRE 2D nofatsat pre - AcqTime: 186, Slices: 7, NEX: 4, TR: 270.	0.006	65.91	1232.47	1390.28	934.71	225542	N/A	183	0.0143		pre
MW	spleen		MR Volume #003 256 x 200 Coronal 3_Modified	Multi-Echo GRE 2D nofatsat pre - AcqTime: 186, Slices: 7, NEX: 4, TR: 270.	0.006	165.02	729.48	1153.97	492.83	30638.3	N/A	42	0.03281	0.03484	pre
MW	fat		MR Volume #004 256 x 200 Coronal 4_Modified	Multi-Echo GRE 2D nofatsat pre - AcqTime: 186, Slices: 7, NEX: 4, TR: 270.	0.008	111.08	2051	2316.23	1793.3	108703	N/A	53	0.004141		pre
MW	kidney cortex L		MR Volume #004 256 x 200 Coronal 4_Modified	Multi-Echo GRE 2D nofatsat pre - AcqTime: 186, Slices: 7, NEX: 4, TR: 270.	0.008	131.11	1449.07	1670.37	1063.69	157949	N/A	109	0.008516		pre
MW	kidney cortex R		MR Volume #004 256 x 200 Coronal 4_Modified	Multi-Echo GRE 2D nofatsat pre - AcqTime: 186, Slices: 7, NEX: 4, TR: 270.	0.008	100.67	1456.75	1629.29	1185.5	84491.5	N/A	58	0.004531		pre
MW	kidney medulla L		MR Volume #004 256 x 200 Coronal 4_Modified	Multi-Echo GRE 2D nofatsat pre - AcqTime: 186, Slices: 7, NEX: 4, TR: 270.	0.008	104.24	1240.61	1527.54	1071.33	39699.6	N/A	32	0.0025		pre
MW	kidney medulla R		MR Volume #004 256 x 200 Coronal 4_Modified	Multi-Echo GRE 2D nofatsat pre - AcqTime: 186, Slices: 7, NEX: 4, TR: 270.	0.008	88.5	1384.92	1553.81	1118.78	72015.8	N/A	52	0.004062		pre
MW	kidney pelvis R		MR Volume #004 256 x 200 Coronal 4_Modified	Multi-Echo GRE 2D nofatsat pre - AcqTime: 186, Slices: 7, NEX: 4, TR: 270.	0.008	93.74	1138.44	1382.16	1005.41	35291.7	N/A	31	0.002422		pre
MW	liver 1		MR Volume #004 256 x 200 Coronal 4_Modified	Multi-Echo GRE 2D nofatsat pre - AcqTime: 186, Slices: 7, NEX: 4, TR: 270.	0.008	120.66	892.12	1154.13	651.27	82075.1	N/A	92	0.07187	0.07062	pre
MW	liver 2		MR Volume #004 256 x 200 Coronal 4_Modified	Multi-Echo GRE 2D nofatsat pre - AcqTime: 186, Slices: 7, NEX: 4, TR: 270.	0.008	119.13	1114.57	1344.74	873.4	72447	N/A	65	0.05078	0.04943	pre
MW	muscle		MR Volume #004 256 x 200 Coronal 4_Modified	Multi-Echo GRE 2D nofatsat pre - AcqTime: 186, Slices: 7, NEX: 4, TR: 270.	0.008	69.09	1100.18	1255.56	876.27	201333	N/A	183	0.0143		pre
MW	spleen		MR Volume #004 256 x 200 Coronal 4_Modified	Multi-Echo GRE 2D nofatsat pre - AcqTime: 186, Slices: 7, NEX: 4, TR: 270.	0.008	173.06	531.29	1075.63	296.65	22314.2	N/A	42	0.03281	0.03484	pre
MW	fat		MR Volume #005 256 x 200 Coronal 5_Modified	Multi-Echo GRE 2D nofatsat pre - AcqTime: 186, Slices: 7, NEX: 4, TR: 270.	0.011	105.02	1833.1	2076.1	1612.25	97154.4	N/A	53	0.004141		pre
MW	kidney cortex L		MR Volume #005 256 x 200 Coronal 5_Modified	Multi-Echo GRE 2D nofatsat pre - AcqTime: 186, Slices: 7, NEX: 4, TR: 270.	0.011	132.64	1310.21	1570.85	974.52	142813	N/A	109	0.008516		pre
MW	kidney cortex R		MR Volume #005 256 x 200 Coronal 5_Modified	Multi-Echo GRE 2D nofatsat pre - AcqTime: 186, Slices: 7, NEX: 4, TR: 270.	0.011	102.24	1322.7	1542.35	1146.97	76716.7	N/A	58	0.004531		pre
MW	kidney medulla L		MR Volume #005 256 x 200 Coronal 5_Modified	Multi-Echo GRE 2D nofatsat pre - AcqTime: 186, Slices: 7, NEX: 4, TR: 270.	0.011	63.23	1161.02	1312.09	1038.37	37152.6	N/A	32	0.0025		pre
MW	kidney medulla R		MR Volume #005 256 x 200 Coronal 5_Modified	Multi-Echo GRE 2D nofatsat pre - AcqTime: 186, Slices: 7, NEX: 4, TR: 270.	0.011	86.03	1287.43	1543.46	1103.97	66946.4	N/A	52	0.004062		pre
MW	kidney pelvis R		MR Volume #005 256 x 200 Coronal 5_Modified	Multi-Echo GRE 2D nofatsat pre - AcqTime: 186, Slices: 7, NEX: 4, TR: 270.	0.011	90.58	997.77	1237.89	872.45	30931	N/A	31	0.002422		pre
MW	liver 1		MR Volume #005 256 x 200 Coronal 5_Modified	Multi-Echo GRE 2D nofatsat pre - AcqTime: 186, Slices: 7, NEX: 4, TR: 270.	0.011	112.35	757.44	1024.67	528.66	69684.7	N/A	92	0.07187	0.07062	pre
MW	liver 2		MR Volume #005 256 x 200 Coronal 5_Modified	Multi-Echo GRE 2D nofatsat pre - AcqTime: 186, Slices: 7, NEX: 4, TR: 270.	0.011	90.41	934.3	1103.81	675.63	60729.4	N/A	65	0.05078	0.04943	pre
MW	muscle		MR Volume #005 256 x 200 Coronal 5_Modified	Multi-Echo GRE 2D nofatsat pre - AcqTime: 186, Slices: 7, NEX: 4, TR: 270.	0.011	63.31	985.06	1136.46	764.64	180266	N/A	183	0.0143		pre
MW	spleen		MR Volume #005 256 x 200 Coronal 5_Modified	Multi-Echo GRE 2D nofatsat pre - AcqTime: 186, Slices: 7, NEX: 4, TR: 270.	0.011	165.34	394.79	905.41	151.27	16581.3	N/A	42	0.03281	0.03484	pre
MW	fat		MR Volume #006 256 x 200 Coronal 6_Modified	Multi-Echo GRE 2D nofatsat pre - AcqTime: 186, Slices: 7, NEX: 4, TR: 270.	0.014	159.64	1749.55	2248.55	1387.73	92726.1	N/A	53	0.004141		pre
MW	kidney cortex L		MR Volume #006 256 x 200 Coronal 6_Modified	Multi-Echo GRE 2D nofatsat pre - AcqTime: 186, Slices: 7, NEX: 4, TR: 270.	0.014	123.69	1190.93	1486.77	866.4	129811	N/A	109	0.008516		pre
MW	kidney cortex R		MR Volume #006 256 x 200 Coronal 6_Modified	Multi-Echo GRE 2D nofatsat pre - AcqTime: 186, Slices: 7, NEX: 4, TR: 270.	0.014	84.94	1232.29	1403.81	1076.59	71472.6	N/A	58	0.004531		pre
MW	kidney medulla L		MR Volume #006 256 x 200 Coronal 6_Modified	Multi-Echo GRE 2D nofatsat pre - AcqTime: 186, Slices: 7, NEX: 4, TR: 270.	0.014	67.53	1022.53	1123.08	899.04	32721	N/A	32	0.0025		pre
MW	kidney medulla R		MR Volume #006 256 x 200 Coronal 6_Modified	Multi-Echo GRE 2D nofatsat pre - AcqTime: 186, Slices: 7, NEX: 4, TR: 270.	0.014	98.98	1163.01	1388.84	941.24	60476.3	N/A	52	0.004062		pre
MW	kidney pelvis R		MR Volume #006 256 x 200 Coronal 6_Modified	Multi-Echo GRE 2D nofatsat pre - AcqTime: 186, Slices: 7, NEX: 4, TR: 270.	0.014	79.21	902.93	1126.74	752.22	27990.7	N/A	31	0.002422		pre
MW	liver 1		MR Volume #006 256 x 200 Coronal 6_Modified	Multi-Echo GRE 2D nofatsat pre - AcqTime: 186, Slices: 7, NEX: 4, TR: 270.	0.014	124.41	625.47	892.35	392.2	57543.4	N/A	92	0.07187	0.07062	pre
MW	liver 2		MR Volume #006 256 x 200 Coronal 6_Modified	Multi-Echo GRE 2D nofatsat pre - AcqTime: 186, Slices: 7, NEX: 4, TR: 270.	0.014	78	773.39	976.59	602.07	50270.1	N/A	65	0.05078	0.04943	pre
MW	muscle		MR Volume #006 256 x 200 Coronal 6_Modified	Multi-Echo GRE 2D nofatsat pre - AcqTime: 186, Slices: 7, NEX: 4, TR: 270.	0.014	60.97	880.64	1025.63	718.15	161157	N/A	183	0.0143		pre
MW	spleen		MR Volume #006 256 x 200 Coronal 6_Modified	Multi-Echo GRE 2D nofatsat pre - AcqTime: 186, Slices: 7, NEX: 4, TR: 270.	0.014	137.88	325.35	827.54	156.85	13664.9	N/A	42	0.03281	0.03484	pre
MW	fat		MR Volume #007 256 x 200 Coronal 7_Modified	Multi-Echo GRE 2D nofatsat pre - AcqTime: 186, Slices: 7, NEX: 4, TR: 270.	0.017	177.83	1872.19	2217.5	1539.48	99225.9	N/A	53	0.004141		pre
MW	kidney cortex L		MR Volume #007 256 x 200 Coronal 7_Modified	Multi-Echo GRE 2D nofatsat pre - AcqTime: 186, Slices: 7, NEX: 4, TR: 270.	0.017	118.89	1092.16	1403.81	816.08	119046	N/A	109	0.008516		pre
MW	kidney cortex R		MR Volume #007 256 x 200 Coronal 7_Modified	Multi-Echo GRE 2D nofatsat pre - AcqTime: 186, Slices: 7, NEX: 4, TR: 270.	0.017	118.7	1142.43	1377.7	916.4	66260.9	N/A	58	0.004531		pre
MW	kidney medulla L		MR Volume #007 256 x 200 Coronal 7_Modified	Multi-Echo GRE 2D nofatsat pre - AcqTime: 186, Slices: 7, NEX: 4, TR: 270.	0.017	88.55	937.99	1068.15	762.1	30015.7	N/A	32	0.0025		pre
MW	kidney medulla R		MR Volume #007 256 x 200 Coronal 7_Modified	Multi-Echo GRE 2D nofatsat pre - AcqTime: 186, Slices: 7, NEX: 4, TR: 270.	0.017	110.93	1008.91	1238.21	814.64	52463.3	N/A	52	0.004062		pre
MW	kidney pelvis R		MR Volume #007 256 x 200 Coronal 7_Modified	Multi-Echo GRE 2D nofatsat pre - AcqTime: 186, Slices: 7, NEX: 4, TR: 270.	0.017	75.38	849.27	1007.8	711.46	26327.4	N/A	31	0.002422		pre
MW	liver 1		MR Volume #007 256 x 200 Coronal 7_Modified	Multi-Echo GRE 2D nofatsat pre - AcqTime: 186, Slices: 7, NEX: 4, TR: 270.	0.017	139.37	517.05	824.36	238.53	47568.7	N/A	92	0.07187	0.07062	pre
MW	liver 2		MR Volume #007 256 x 200 Coronal 7_Modified	Multi-Echo GRE 2D nofatsat pre - AcqTime: 186, Slices: 7, NEX: 4, TR: 270.	0.017	83.19	573.22	794.1	372.45	37259.3	N/A	65	0.05078	0.04943	pre
MW	muscle		MR Volume #007 256 x 200 Coronal 7_Modified	Multi-Echo GRE 2D nofatsat pre - AcqTime: 186, Slices: 7, NEX: 4, TR: 270.	0.017	61.33	816.03	1023.08	624.84	149333	N/A	183	0.0143		pre
MW	spleen		MR Volume #007 256 x 200 Coronal 7_Modified	Multi-Echo GRE 2D nofatsat pre - AcqTime: 186, Slices: 7, NEX: 4, TR: 270.	0.017	103.36	237.48	534.23	85.99	9974.3	N/A	42	0.03281	0.03484	pre
MW	fat		MR Volume #008 256 x 200 Coronal 8_Modified	Multi-Echo GRE 2D nofatsat pre - AcqTime: 186, Slices: 7, NEX: 4, TR: 270.	0.02	174.29	1583.46	1940.43	1129.61	83923.3	N/A	53	0.004141		pre
MW	kidney cortex L		MR Volume #008 256 x 200 Coronal 8_Modified	Multi-Echo GRE 2D nofatsat pre - AcqTime: 186, Slices: 7, NEX: 4, TR: 270.	0.02	116.27	1050.64	1310.66	777.7	114520	N/A	109	0.008516		pre
MW	kidney cortex R		MR Volume #008 256 x 200 Coronal 8_Modified	Multi-Echo GRE 2D nofatsat pre - AcqTime: 186, Slices: 7, NEX: 4, TR: 270.	0.02	119.3	998.4	1213.85	692.67	57907.3	N/A	58	0.004531		pre
MW	kidney medulla L		MR Volume #008 256 x 200 Coronal 8_Modified	Multi-Echo GRE 2D nofatsat pre - AcqTime: 186, Slices: 7, NEX: 4, TR: 270.	0.02	84.24	852.65	1033.59	675.47	27284.8	N/A	32	0.0025		pre
MW	kidney medulla R		MR Volume #008 256 x 200 Coronal 8_Modified	Multi-Echo GRE 2D nofatsat pre - AcqTime: 186, Slices: 7, NEX: 4, TR: 270.	0.02	121.34	895.63	1226.11	641.24	46572.8	N/A	52	0.004062		pre
MW	kidney pelvis R		MR Volume #008 256 x 200 Coronal 8_Modified	Multi-Echo GRE 2D nofatsat pre - AcqTime: 186, Slices: 7, NEX: 4, TR: 270.	0.02	54.02	820.2	963.85	732.96	25426.3	N/A	31	0.002422		pre
MW	liver 1		MR Volume #008 256 x 200 Coronal 8_Modified	Multi-Echo GRE 2D nofatsat pre - AcqTime: 186, Slices: 7, NEX: 4, TR: 270.	0.02	140.91	462.1	801.43	167.83	42513.6	N/A	92	0.07187	0.07062	pre
MW	liver 2		MR Volume #008 256 x 200 Coronal 8_Modified	Multi-Echo GRE 2D nofatsat pre - AcqTime: 186, Slices: 7, NEX: 4, TR: 270.	0.02	70.99	514.13	653.66	328.34	33418.7	N/A	65	0.05078	0.04943	pre
MW	muscle		MR Volume #008 256 x 200 Coronal 8_Modified	Multi-Echo GRE 2D nofatsat pre - AcqTime: 186, Slices: 7, NEX: 4, TR: 270.	0.02	79.18	725.89	894.74	502.07	132837	N/A	183	0.0143		pre
MW	spleen		MR Volume #008 256 x 200 Coronal 8_Modified	Multi-Echo GRE 2D nofatsat pre - AcqTime: 186, Slices: 7, NEX: 4, TR: 270.	0.02	103.98	209.08	459.71	36.94	8781.16	N/A	42	0.03281	0.03484	pre
MW	fat		MR Volume #009 256 x 200 Coronal 9_Modified	Multi-Echo GRE 2D nofatsat pre - AcqTime: 186, Slices: 7, NEX: 4, TR: 270.	0.023	210.09	1426.11	1841.71	1056.68	75584.1	N/A	53	0.004141		pre
MW	kidney cortex L		MR Volume #009 256 x 200 Coronal 9_Modified	Multi-Echo GRE 2D nofatsat pre - AcqTime: 186, Slices: 7, NEX: 4, TR: 270.	0.023	105.96	965.01	1171.97	621.17	105186	N/A	109	0.008516		pre
MW	kidney cortex R		MR Volume #009 256 x 200 Coronal 9_Modified	Multi-Echo GRE 2D nofatsat pre - AcqTime: 186, Slices: 7, NEX: 4, TR: 270.	0.023	120.77	842.22	1066.23	544.74	48849.1	N/A	58	0.004531		pre
MW	kidney medulla L		MR Volume #009 256 x 200 Coronal 9_Modified	Multi-Echo GRE 2D nofatsat pre - AcqTime: 186, Slices: 7, NEX: 4, TR: 270.	0.023	95.96	755.59	983.43	609.23	24179	N/A	32	0.0025		pre
MW	kidney medulla R		MR Volume #009 256 x 200 Coronal 9_Modified	Multi-Echo GRE 2D nofatsat pre - AcqTime: 186, Slices: 7, NEX: 4, TR: 270.	0.023	110.23	855.93	1182.48	665.6	44508.5	N/A	52	0.004062		pre
MW	kidney pelvis R		MR Volume #009 256 x 200 Coronal 9_Modified	Multi-Echo GRE 2D nofatsat pre - AcqTime: 186, Slices: 7, NEX: 4, TR: 270.	0.023	70.4	774.58	965.44	652.38	24012.1	N/A	31	0.002422		pre
MW	liver 1		MR Volume #009 256 x 200 Coronal 9_Modified	Multi-Echo GRE 2D nofatsat pre - AcqTime: 186, Slices: 7, NEX: 4, TR: 270.	0.023	140.48	363.82	686.62	70.7	33471.4	N/A	92	0.07187	0.07062	pre
MW	liver 2		MR Volume #009 256 x 200 Coronal 9_Modified	Multi-Echo GRE 2D nofatsat pre - AcqTime: 186, Slices: 7, NEX: 4, TR: 270.	0.023	69.17	452.34	587.58	233.44	29401.9	N/A	65	0.05078	0.04943	pre
MW	muscle		MR Volume #009 256 x 200 Coronal 9_Modified	Multi-Echo GRE 2D nofatsat pre - AcqTime: 186, Slices: 7, NEX: 4, TR: 270.	0.023	76.93	635.56	839.8	404.62	116307	N/A	183	0.0143		pre
MW	spleen		MR Volume #009 256 x 200 Coronal 9_Modified	Multi-Echo GRE 2D nofatsat pre - AcqTime: 186, Slices: 7, NEX: 4, TR: 270.	0.023	97.44	195.99	466.72	14.97	8231.64	N/A	42	0.03281	0.03484	pre
MW	fat		MR Volume #010 256 x 200 Coronal 10_Modified	Multi-Echo GRE 2D nofatsat pre - AcqTime: 186, Slices: 7, NEX: 4, TR: 270.	0.026	157.47	897.08	1218.46	527.54	47545.1	N/A	53	0.004141		pre
MW	kidney cortex L		MR Volume #010 256 x 200 Coronal 10_Modified	Multi-Echo GRE 2D nofatsat pre - AcqTime: 186, Slices: 7, NEX: 4, TR: 270.	0.026	116.17	849.52	1053.02	438.37	92597.3	N/A	109	0.008516		pre
MW	kidney cortex R		MR Volume #010 256 x 200 Coronal 10_Modified	Multi-Echo GRE 2D nofatsat pre - AcqTime: 186, Slices: 7, NEX: 4, TR: 270.	0.026	109.35	745.4	955.41	400.79	43233.3	N/A	58	0.004531		pre
MW	kidney medulla L		MR Volume #010 256 x 200 Coronal 10_Modified	Multi-Echo GRE 2D nofatsat pre - AcqTime: 186, Slices: 7, NEX: 4, TR: 270.	0.026	82.32	684.82	836.78	532	21914.2	N/A	32	0.0025		pre
MW	kidney medulla R		MR Volume #010 256 x 200 Coronal 10_Modified	Multi-Echo GRE 2D nofatsat pre - AcqTime: 186, Slices: 7, NEX: 4, TR: 270.	0.026	80.02	821.54	1062.09	615.6	42720.3	N/A	52	0.004062		pre
MW	kidney pelvis R		MR Volume #010 256 x 200 Coronal 10_Modified	Multi-Echo GRE 2D nofatsat pre - AcqTime: 186, Slices: 7, NEX: 4, TR: 270.	0.026	104.82	717.72	976.75	535.82	22249.4	N/A	31	0.002422		pre
MW	liver 1		MR Volume #010 256 x 200 Coronal 10_Modified	Multi-Echo GRE 2D nofatsat pre - AcqTime: 186, Slices: 7, NEX: 4, TR: 270.	0.026	124.5	298.52	692.03	100.8	27463.5	N/A	92	0.07187	0.07062	pre
MW	liver 2		MR Volume #010 256 x 200 Coronal 10_Modified	Multi-Echo GRE 2D nofatsat pre - AcqTime: 186, Slices: 7, NEX: 4, TR: 270.	0.026	88.29	353.19	493.63	119.27	22957.3	N/A	65	0.05078	0.04943	pre
MW	muscle		MR Volume #010 256 x 200 Coronal 10_Modified	Multi-Echo GRE 2D nofatsat pre - AcqTime: 186, Slices: 7, NEX: 4, TR: 270.	0.026	68.28	545.9	692.19	304.14	99899.5	N/A	183	0.0143		pre
MW	spleen		MR Volume #010 256 x 200 Coronal 10_Modified	Multi-Echo GRE 2D nofatsat pre - AcqTime: 186, Slices: 7, NEX: 4, TR: 270.	0.026	84.84	144.19	464.33	28.5	6056.18	N/A	42	0.03281	0.03484	pre
MW	fat		MR Volume #011 256 x 200 Coronal 11_Modified	Multi-Echo GRE 2D nofatsat pre - AcqTime: 186, Slices: 7, NEX: 4, TR: 270.	0.028	178.98	1078.31	1405.09	594.42	57150.3	N/A	53	0.004141		pre
MW	kidney cortex L		MR Volume #011 256 x 200 Coronal 11_Modified	Multi-Echo GRE 2D nofatsat pre - AcqTime: 186, Slices: 7, NEX: 4, TR: 270.	0.028	132.74	750.98	1010.18	353.34	81856.8	N/A	109	0.008516		pre
MW	kidney cortex R		MR Volume #011 256 x 200 Coronal 11_Modified	Multi-Echo GRE 2D nofatsat pre - AcqTime: 186, Slices: 7, NEX: 4, TR: 270.	0.028	107.58	685.15	943.94	435.03	39738.8	N/A	58	0.004531		pre
MW	kidney medulla L		MR Volume #011 256 x 200 Coronal 11_Modified	Multi-Echo GRE 2D nofatsat pre - AcqTime: 186, Slices: 7, NEX: 4, TR: 270.	0.028	116.61	653.53	916.24	510.03	20912.9	N/A	32	0.0025		pre
MW	kidney medulla R		MR Volume #011 256 x 200 Coronal 11_Modified	Multi-Echo GRE 2D nofatsat pre - AcqTime: 186, Slices: 7, NEX: 4, TR: 270.	0.028	77.69	775.46	959.71	629.14	40324.1	N/A	52	0.004062		pre
MW	kidney pelvis R		MR Volume #011 256 x 200 Coronal 11_Modified	Multi-Echo GRE 2D nofatsat pre - AcqTime: 186, Slices: 7, NEX: 4, TR: 270.	0.028	97.93	658.12	917.19	453.5	20401.6	N/A	31	0.002422		pre
MW	liver 1		MR Volume #011 256 x 200 Coronal 11_Modified	Multi-Echo GRE 2D nofatsat pre - AcqTime: 186, Slices: 7, NEX: 4, TR: 270.	0.028	101.75	262.85	613.21	45.06	24182.2	N/A	92	0.07187	0.07062	pre
MW	liver 2		MR Volume #011 256 x 200 Coronal 11_Modified	Multi-Echo GRE 2D nofatsat pre - AcqTime: 186, Slices: 7, NEX: 4, TR: 270.	0.028	85.33	295.29	460.35	42.52	19193.7	N/A	65	0.05078	0.04943	pre
MW	muscle		MR Volume #011 256 x 200 Coronal 11_Modified	Multi-Echo GRE 2D nofatsat pre - AcqTime: 186, Slices: 7, NEX: 4, TR: 270.	0.028	65.7	484.33	642.03	279.14	88632.4	N/A	183	0.0143		pre
MW	spleen		MR Volume #011 256 x 200 Coronal 11_Modified	Multi-Echo GRE 2D nofatsat pre - AcqTime: 186, Slices: 7, NEX: 4, TR: 270.	0.028	57.06	127.02	290.13	32.32	5334.69	N/A	42	0.03281	0.03484	pre
MW	fat		MR Volume #012 256 x 200 Coronal 12_Modified	Multi-Echo GRE 2D nofatsat pre - AcqTime: 186, Slices: 7, NEX: 4, TR: 270.	0.031	151.79	1009.84	1378.97	671.33	53521.6	N/A	53	0.004141		pre
MW	kidney cortex L		MR Volume #012 256 x 200 Coronal 12_Modified	Multi-Echo GRE 2D nofatsat pre - AcqTime: 186, Slices: 7, NEX: 4, TR: 270.	0.031	134.02	652.22	941.24	385.98	71092.2	N/A	109	0.008516		pre
MW	kidney cortex R		MR Volume #012 256 x 200 Coronal 12_Modified	Multi-Echo GRE 2D nofatsat pre - AcqTime: 186, Slices: 7, NEX: 4, TR: 270.	0.031	131.91	625.09	841.56	348.72	36255.5	N/A	58	0.004531		pre
MW	kidney medulla L		MR Volume #012 256 x 200 Coronal 12_Modified	Multi-Echo GRE 2D nofatsat pre - AcqTime: 186, Slices: 7, NEX: 4, TR: 270.	0.031	128.46	605.89	867.03	360.67	19388.6	N/A	32	0.0025		pre
MW	kidney medulla R		MR Volume #012 256 x 200 Coronal 12_Modified	Multi-Echo GRE 2D nofatsat pre - AcqTime: 186, Slices: 7, NEX: 4, TR: 270.	0.031	101.06	700.86	873.72	483.12	36444.5	N/A	52	0.004062		pre
MW	kidney pelvis R		MR Volume #012 256 x 200 Coronal 12_Modified	Multi-Echo GRE 2D nofatsat pre - AcqTime: 186, Slices: 7, NEX: 4, TR: 270.	0.031	85.18	583.7	851.59	452.23	18094.8	N/A	31	0.002422		pre
MW	liver 1		MR Volume #012 256 x 200 Coronal 12_Modified	Multi-Echo GRE 2D nofatsat pre - AcqTime: 186, Slices: 7, NEX: 4, TR: 270.	0.031	106.62	205.63	621.02	4.78	18917.9	N/A	92	0.07187	0.07062	pre
MW	liver 2		MR Volume #012 256 x 200 Coronal 12_Modified	Multi-Echo GRE 2D nofatsat pre - AcqTime: 186, Slices: 7, NEX: 4, TR: 270.	0.031	79.54	266.32	456.84	87.26	17310.9	N/A	65	0.05078	0.04943	pre
MW	muscle		MR Volume #012 256 x 200 Coronal 12_Modified	Multi-Echo GRE 2D nofatsat pre - AcqTime: 186, Slices: 7, NEX: 4, TR: 270.	0.031	67.65	430.59	598.72	255.89	78797.6	N/A	183	0.0143		pre
MW	spleen		MR Volume #012 256 x 200 Coronal 12_Modified	Multi-Echo GRE 2D nofatsat pre - AcqTime: 186, Slices: 7, NEX: 4, TR: 270.	0.031	37.65	107.64	179.14	35.99	4521	N/A	42	0.03281	0.03484	pre
MW	fat		MR Volume #001 256 x 200 Coronal 1_Modified	Multi-Echo GRE 2D nofatsat post - AcqTime: 186, Slices: 7, NEX: 4, TR: 270.	0	141.13	3138.87	3404.3	2775.35	166360	N/A	53	0.004141		post
MW	kidney cortex L		MR Volume #001 256 x 200 Coronal 1_Modified	Multi-Echo GRE 2D nofatsat post - AcqTime: 186, Slices: 7, NEX: 4, TR: 270.	0	122.78	1812.93	2131.79	1467.27	197609	N/A	109	0.008516		post
MW	kidney cortex R		MR Volume #001 256 x 200 Coronal 1_Modified	Multi-Echo GRE 2D nofatsat post - AcqTime: 186, Slices: 7, NEX: 4, TR: 270.	0	137.76	1671.99	1898.53	1366.24	96975.6	N/A	58	0.004531		post
MW	kidney medulla L		MR Volume #001 256 x 200 Coronal 1_Modified	Multi-Echo GRE 2D nofatsat post - AcqTime: 186, Slices: 7, NEX: 4, TR: 270.	0	122.39	1496.35	1770.21	1295.41	47883.2	N/A	32	0.0025		post
MW	kidney medulla R		MR Volume #001 256 x 200 Coronal 1_Modified	Multi-Echo GRE 2D nofatsat post - AcqTime: 186, Slices: 7, NEX: 4, TR: 270.	0	150.16	1509.86	1955.39	1228.33	78512.7	N/A	52	0.004062		post
MW	kidney pelvis R		MR Volume #001 256 x 200 Coronal 1_Modified	Multi-Echo GRE 2D nofatsat post - AcqTime: 186, Slices: 7, NEX: 4, TR: 270.	0	128.01	1339.35	1639.45	1091.72	41519.9	N/A	31	0.002422		post
MW	liver 1		MR Volume #001 256 x 200 Coronal 1_Modified	Multi-Echo GRE 2D nofatsat post - AcqTime: 186, Slices: 7, NEX: 4, TR: 270.	0	149.79	464.67	997.67	153.5	42749.7	N/A	92	0.07187	0.07063	post
MW	liver 2		MR Volume #001 256 x 200 Coronal 1_Modified	Multi-Echo GRE 2D nofatsat post - AcqTime: 186, Slices: 7, NEX: 4, TR: 270.	0	134.05	531.07	870.32	295.79	31864.3	N/A	60	0.04687	0.04943	post
MW	muscle		MR Volume #001 256 x 200 Coronal 1_Modified	Multi-Echo GRE 2D nofatsat post - AcqTime: 186, Slices: 7, NEX: 4, TR: 270.	0	48.65	1550.55	1710.27	1429.59	283751	N/A	183	0.0143		post
MW	spleen		MR Volume #001 256 x 200 Coronal 1_Modified	Multi-Echo GRE 2D nofatsat post - AcqTime: 186, Slices: 7, NEX: 4, TR: 270.	0	100.15	1132.45	1352.27	957.39	52092.9	N/A	46	0.03594	0.03483	post
MW	fat		MR Volume #002 256 x 200 Coronal 2_Modified	Multi-Echo GRE 2D nofatsat post - AcqTime: 186, Slices: 7, NEX: 4, TR: 270.	0.003	161.46	1841.52	2048.62	1407.98	97600.5	N/A	53	0.004141		post
MW	kidney cortex L		MR Volume #002 256 x 200 Coronal 2_Modified	Multi-Echo GRE 2D nofatsat post - AcqTime: 186, Slices: 7, NEX: 4, TR: 270.	0.003	151.86	1628.23	2021.33	1136.88	177477	N/A	109	0.008516		post
MW	kidney cortex R		MR Volume #002 256 x 200 Coronal 2_Modified	Multi-Echo GRE 2D nofatsat post - AcqTime: 186, Slices: 7, NEX: 4, TR: 270.	0.003	112.56	1514.79	1734.47	1200.39	87857.8	N/A	58	0.004531		post
MW	kidney medulla L		MR Volume #002 256 x 200 Coronal 2_Modified	Multi-Echo GRE 2D nofatsat post - AcqTime: 186, Slices: 7, NEX: 4, TR: 270.	0.003	104.09	1406.41	1611.51	1188.05	45005.2	N/A	32	0.0025		post
MW	kidney medulla R		MR Volume #002 256 x 200 Coronal 2_Modified	Multi-Echo GRE 2D nofatsat post - AcqTime: 186, Slices: 7, NEX: 4, TR: 270.	0.003	92.29	1402.26	1719.86	1247.33	72917.3	N/A	52	0.004062		post
MW	kidney pelvis R		MR Volume #002 256 x 200 Coronal 2_Modified	Multi-Echo GRE 2D nofatsat post - AcqTime: 186, Slices: 7, NEX: 4, TR: 270.	0.003	108.09	1243.84	1508.85	1034.87	38559	N/A	31	0.002422		post
MW	liver 1		MR Volume #002 256 x 200 Coronal 2_Modified	Multi-Echo GRE 2D nofatsat post - AcqTime: 186, Slices: 7, NEX: 4, TR: 270.	0.003	104.92	156.85	609.29	30.38	14429.9	N/A	92	0.07187	0.07063	post
MW	liver 2		MR Volume #002 256 x 200 Coronal 2_Modified	Multi-Echo GRE 2D nofatsat post - AcqTime: 186, Slices: 7, NEX: 4, TR: 270.	0.003	102.46	133.6	486.17	2.44	8016.14	N/A	60	0.04687	0.04943	post
MW	muscle		MR Volume #002 256 x 200 Coronal 2_Modified	Multi-Echo GRE 2D nofatsat post - AcqTime: 186, Slices: 7, NEX: 4, TR: 270.	0.003	48.79	1365.9	1474.9	1192.92	249959	N/A	183	0.0143		post
MW	spleen		MR Volume #002 256 x 200 Coronal 2_Modified	Multi-Echo GRE 2D nofatsat post - AcqTime: 186, Slices: 7, NEX: 4, TR: 270.	0.003	132.74	431.43	744.6	218.64	19845.9	N/A	46	0.03594	0.03483	post
MW	fat		MR Volume #003 256 x 200 Coronal 3_Modified	Multi-Echo GRE 2D nofatsat post - AcqTime: 186, Slices: 7, NEX: 4, TR: 270.	0.006	177.56	2312.02	2708.27	1952.95	122537	N/A	53	0.004141		post
MW	kidney cortex L		MR Volume #003 256 x 200 Coronal 3_Modified	Multi-Echo GRE 2D nofatsat post - AcqTime: 186, Slices: 7, NEX: 4, TR: 270.	0.006	172.5	1411.72	1729.6	822.57	153878	N/A	109	0.008516		post
MW	kidney cortex R		MR Volume #003 256 x 200 Coronal 3_Modified	Multi-Echo GRE 2D nofatsat post - AcqTime: 186, Slices: 7, NEX: 4, TR: 270.	0.006	88.9	1383.08	1558.88	1147.11	80218.6	N/A	58	0.004531		post
MW	kidney medulla L		MR Volume #003 256 x 200 Coronal 3_Modified	Multi-Echo GRE 2D nofatsat post - AcqTime: 186, Slices: 7, NEX: 4, TR: 270.	0.006	110.32	1258.11	1471.49	1019.28	40259.5	N/A	32	0.0025		post
MW	kidney medulla R		MR Volume #003 256 x 200 Coronal 3_Modified	Multi-Echo GRE 2D nofatsat post - AcqTime: 186, Slices: 7, NEX: 4, TR: 270.	0.006	107.33	1258.71	1561.97	1061.67	65452.8	N/A	52	0.004062		post
MW	kidney pelvis R		MR Volume #003 256 x 200 Coronal 3_Modified	Multi-Echo GRE 2D nofatsat post - AcqTime: 186, Slices: 7, NEX: 4, TR: 270.	0.006	105.05	1119.33	1389.95	898.59	34699.2	N/A	31	0.002422		post
MW	liver 1		MR Volume #003 256 x 200 Coronal 3_Modified	Multi-Echo GRE 2D nofatsat post - AcqTime: 186, Slices: 7, NEX: 4, TR: 270.	0.006	69.76	118.63	426.07	1.95	10914.1	N/A	92	0.07187	0.07063	post
MW	liver 2		MR Volume #003 256 x 200 Coronal 3_Modified	Multi-Echo GRE 2D nofatsat post - AcqTime: 186, Slices: 7, NEX: 4, TR: 270.	0.006	71.07	109.7	358.17	8.72E-05	6581.85	N/A	60	0.04687	0.04943	post
MW	muscle		MR Volume #003 256 x 200 Coronal 3_Modified	Multi-Echo GRE 2D nofatsat post - AcqTime: 186, Slices: 7, NEX: 4, TR: 270.	0.006	65.77	1205.69	1357.79	1045.59	220641	N/A	183	0.0143		post
MW	spleen		MR Volume #003 256 x 200 Coronal 3_Modified	Multi-Echo GRE 2D nofatsat post - AcqTime: 186, Slices: 7, NEX: 4, TR: 270.	0.006	90.38	250.34	495.1	123.94	11515.8	N/A	46	0.03594	0.03483	post
MW	fat		MR Volume #004 256 x 200 Coronal 4_Modified	Multi-Echo GRE 2D nofatsat post - AcqTime: 186, Slices: 7, NEX: 4, TR: 270.	0.008	155.44	1851.75	2182.79	1553.85	98142.7	N/A	53	0.004141		post
MW	kidney cortex L		MR Volume #004 256 x 200 Coronal 4_Modified	Multi-Echo GRE 2D nofatsat post - AcqTime: 186, Slices: 7, NEX: 4, TR: 270.	0.008	175.67	1249.16	1543.45	775.62	136158	N/A	109	0.008516		post
MW	kidney cortex R		MR Volume #004 256 x 200 Coronal 4_Modified	Multi-Echo GRE 2D nofatsat post - AcqTime: 186, Slices: 7, NEX: 4, TR: 270.	0.008	86.43	1260.05	1412.2	1014.57	73083.1	N/A	58	0.004531		post
MW	kidney medulla L		MR Volume #004 256 x 200 Coronal 4_Modified	Multi-Echo GRE 2D nofatsat post - AcqTime: 186, Slices: 7, NEX: 4, TR: 270.	0.008	127.87	1142.55	1427.47	881.37	36561.7	N/A	32	0.0025		post
MW	kidney medulla R		MR Volume #004 256 x 200 Coronal 4_Modified	Multi-Echo GRE 2D nofatsat post - AcqTime: 186, Slices: 7, NEX: 4, TR: 270.	0.008	85.86	1146.26	1437.38	934.65	59605.5	N/A	52	0.004062		post
MW	kidney pelvis R		MR Volume #004 256 x 200 Coronal 4_Modified	Multi-Echo GRE 2D nofatsat post - AcqTime: 186, Slices: 7, NEX: 4, TR: 270.	0.008	92.95	1019.49	1229.95	833.94	31604	N/A	31	0.002422		post
MW	liver 1		MR Volume #004 256 x 200 Coronal 4_Modified	Multi-Echo GRE 2D nofatsat post - AcqTime: 186, Slices: 7, NEX: 4, TR: 270.	0.008	57.73	99.76	320.32	8.72E-05	9177.71	N/A	92	0.07187	0.07063	post
MW	liver 2		MR Volume #004 256 x 200 Coronal 4_Modified	Multi-Echo GRE 2D nofatsat post - AcqTime: 186, Slices: 7, NEX: 4, TR: 270.	0.008	54.24	96.06	253.72	8.72E-05	5763.5	N/A	60	0.04687	0.04943	post
MW	muscle		MR Volume #004 256 x 200 Coronal 4_Modified	Multi-Echo GRE 2D nofatsat post - AcqTime: 186, Slices: 7, NEX: 4, TR: 270.	0.008	68.8	1084.99	1272.84	858.79	198553	N/A	183	0.0143		post
MW	spleen		MR Volume #004 256 x 200 Coronal 4_Modified	Multi-Echo GRE 2D nofatsat post - AcqTime: 186, Slices: 7, NEX: 4, TR: 270.	0.008	76.23	197.79	353.46	24.2	9098.44	N/A	46	0.03594	0.03483	post
MW	fat		MR Volume #005 256 x 200 Coronal 5_Modified	Multi-Echo GRE 2D nofatsat post - AcqTime: 186, Slices: 7, NEX: 4, TR: 270.	0.011	168.62	1613.6	1895.77	1169.69	85520.7	N/A	53	0.004141		post
MW	kidney cortex L		MR Volume #005 256 x 200 Coronal 5_Modified	Multi-Echo GRE 2D nofatsat post - AcqTime: 186, Slices: 7, NEX: 4, TR: 270.	0.011	149.1	1107.52	1387.03	569.82	120719	N/A	109	0.008516		post
MW	kidney cortex R		MR Volume #005 256 x 200 Coronal 5_Modified	Multi-Echo GRE 2D nofatsat post - AcqTime: 186, Slices: 7, NEX: 4, TR: 270.	0.011	80.36	1153.5	1324.98	984.51	66902.8	N/A	58	0.004531		post
MW	kidney medulla L		MR Volume #005 256 x 200 Coronal 5_Modified	Multi-Echo GRE 2D nofatsat post - AcqTime: 186, Slices: 7, NEX: 4, TR: 270.	0.011	115.93	1043.32	1216.47	750.45	33386.3	N/A	32	0.0025		post
MW	kidney medulla R		MR Volume #005 256 x 200 Coronal 5_Modified	Multi-Echo GRE 2D nofatsat post - AcqTime: 186, Slices: 7, NEX: 4, TR: 270.	0.011	104.18	1015.29	1264.39	799.83	52794.9	N/A	52	0.004062		post
MW	kidney pelvis R		MR Volume #005 256 x 200 Coronal 5_Modified	Multi-Echo GRE 2D nofatsat post - AcqTime: 186, Slices: 7, NEX: 4, TR: 270.	0.011	86.38	896.35	1086.85	697.98	27787	N/A	31	0.002422		post
MW	liver 1		MR Volume #005 256 x 200 Coronal 5_Modified	Multi-Echo GRE 2D nofatsat post - AcqTime: 186, Slices: 7, NEX: 4, TR: 270.	0.011	53.35	101.59	248.52	8.72E-05	9346.48	N/A	92	0.07187	0.07063	post
MW	liver 2		MR Volume #005 256 x 200 Coronal 5_Modified	Multi-Echo GRE 2D nofatsat post - AcqTime: 186, Slices: 7, NEX: 4, TR: 270.	0.011	55.35	97.05	260.22	8.72E-05	5822.79	N/A	60	0.04687	0.04943	post
MW	muscle		MR Volume #005 256 x 200 Coronal 5_Modified	Multi-Echo GRE 2D nofatsat post - AcqTime: 186, Slices: 7, NEX: 4, TR: 270.	0.011	62.03	986.97	1116.9	761.82	180616	N/A	183	0.0143		post
MW	spleen		MR Volume #005 256 x 200 Coronal 5_Modified	Multi-Echo GRE 2D nofatsat post - AcqTime: 186, Slices: 7, NEX: 4, TR: 270.	0.011	77.36	174.42	361.25	38.82	8023.13	N/A	46	0.03594	0.03483	post
MW	fat		MR Volume #006 256 x 200 Coronal 6_Modified	Multi-Echo GRE 2D nofatsat post - AcqTime: 186, Slices: 7, NEX: 4, TR: 270.	0.014	142.53	1618.9	1918.84	1277.22	85801.8	N/A	53	0.004141		post
MW	kidney cortex L		MR Volume #006 256 x 200 Coronal 6_Modified	Multi-Echo GRE 2D nofatsat post - AcqTime: 186, Slices: 7, NEX: 4, TR: 270.	0.014	159.85	1014.31	1379.07	456.12	110560	N/A	109	0.008516		post
MW	kidney cortex R		MR Volume #006 256 x 200 Coronal 6_Modified	Multi-Echo GRE 2D nofatsat post - AcqTime: 186, Slices: 7, NEX: 4, TR: 270.	0.014	99.26	1049.69	1240.02	840.27	60881.9	N/A	58	0.004531		post
MW	kidney medulla L		MR Volume #006 256 x 200 Coronal 6_Modified	Multi-Echo GRE 2D nofatsat post - AcqTime: 186, Slices: 7, NEX: 4, TR: 270.	0.014	75	947.11	1067.84	716.17	30307.5	N/A	32	0.0025		post
MW	kidney medulla R		MR Volume #006 256 x 200 Coronal 6_Modified	Multi-Echo GRE 2D nofatsat post - AcqTime: 186, Slices: 7, NEX: 4, TR: 270.	0.014	96.15	926.05	1202.34	673.78	48154.7	N/A	52	0.004062		post
MW	kidney pelvis R		MR Volume #006 256 x 200 Coronal 6_Modified	Multi-Echo GRE 2D nofatsat post - AcqTime: 186, Slices: 7, NEX: 4, TR: 270.	0.014	94.12	789	947.48	545.78	24458.9	N/A	31	0.002422		post
MW	liver 1		MR Volume #006 256 x 200 Coronal 6_Modified	Multi-Echo GRE 2D nofatsat post - AcqTime: 186, Slices: 7, NEX: 4, TR: 270.	0.014	55.67	96.12	256.65	8.72E-05	8842.94	N/A	92	0.07187	0.07063	post
MW	liver 2		MR Volume #006 256 x 200 Coronal 6_Modified	Multi-Echo GRE 2D nofatsat post - AcqTime: 186, Slices: 7, NEX: 4, TR: 270.	0.014	41.55	87.17	201.09	8.72E-05	5230.07	N/A	60	0.04687	0.04943	post
MW	muscle		MR Volume #006 256 x 200 Coronal 6_Modified	Multi-Echo GRE 2D nofatsat post - AcqTime: 186, Slices: 7, NEX: 4, TR: 270.	0.014	62.3	887.21	1063.78	735.18	162359	N/A	183	0.0143		post
MW	spleen		MR Volume #006 256 x 200 Coronal 6_Modified	Multi-Echo GRE 2D nofatsat post - AcqTime: 186, Slices: 7, NEX: 4, TR: 270.	0.014	70.9	149.44	366.94	44.51	6874.23	N/A	46	0.03594	0.03483	post
MW	fat		MR Volume #007 256 x 200 Coronal 7_Modified	Multi-Echo GRE 2D nofatsat post - AcqTime: 186, Slices: 7, NEX: 4, TR: 270.	0.017	247.7	1792.5	2212.84	1090.26	95002.4	N/A	53	0.004141		post
MW	kidney cortex L		MR Volume #007 256 x 200 Coronal 7_Modified	Multi-Echo GRE 2D nofatsat post - AcqTime: 186, Slices: 7, NEX: 4, TR: 270.	0.017	145.41	916.75	1138.67	422.49	99926.1	N/A	109	0.008516		post
MW	kidney cortex R		MR Volume #007 256 x 200 Coronal 7_Modified	Multi-Echo GRE 2D nofatsat post - AcqTime: 186, Slices: 7, NEX: 4, TR: 270.	0.017	92.5	937.27	1118.2	682.87	54361.9	N/A	58	0.004531		post
MW	kidney medulla L		MR Volume #007 256 x 200 Coronal 7_Modified	Multi-Echo GRE 2D nofatsat post - AcqTime: 186, Slices: 7, NEX: 4, TR: 270.	0.017	86.09	867.34	1059.23	658.02	27754.8	N/A	32	0.0025		post
MW	kidney medulla R		MR Volume #007 256 x 200 Coronal 7_Modified	Multi-Echo GRE 2D nofatsat post - AcqTime: 186, Slices: 7, NEX: 4, TR: 270.	0.017	101.08	863.57	1168.39	548.05	44905.5	N/A	52	0.004062		post
MW	kidney pelvis R		MR Volume #007 256 x 200 Coronal 7_Modified	Multi-Echo GRE 2D nofatsat post - AcqTime: 186, Slices: 7, NEX: 4, TR: 270.	0.017	91.65	719.89	868.21	442.8	22316.5	N/A	31	0.002422		post
MW	liver 1		MR Volume #007 256 x 200 Coronal 7_Modified	Multi-Echo GRE 2D nofatsat post - AcqTime: 186, Slices: 7, NEX: 4, TR: 270.	0.017	41.61	91.07	213.93	8.28	8378.54	N/A	92	0.07187	0.07063	post
MW	liver 2		MR Volume #007 256 x 200 Coronal 7_Modified	Multi-Echo GRE 2D nofatsat post - AcqTime: 186, Slices: 7, NEX: 4, TR: 270.	0.017	33.34	96.54	192.65	28.43	5792.25	N/A	60	0.04687	0.04943	post
MW	muscle		MR Volume #007 256 x 200 Coronal 7_Modified	Multi-Echo GRE 2D nofatsat post - AcqTime: 186, Slices: 7, NEX: 4, TR: 270.	0.017	66.68	803.28	968.11	607.67	147001	N/A	183	0.0143		post
MW	spleen		MR Volume #007 256 x 200 Coronal 7_Modified	Multi-Echo GRE 2D nofatsat post - AcqTime: 186, Slices: 7, NEX: 4, TR: 270.	0.017	92.63	164.95	375.87	8.72E-05	7587.8	N/A	46	0.03594	0.03483	post
MW	fat		MR Volume #008 256 x 200 Coronal 8_Modified	Multi-Echo GRE 2D nofatsat post - AcqTime: 186, Slices: 7, NEX: 4, TR: 270.	0.02	182.21	1540.78	1819.75	934.81	81661.3	N/A	53	0.004141		post
MW	kidney cortex L		MR Volume #008 256 x 200 Coronal 8_Modified	Multi-Echo GRE 2D nofatsat post - AcqTime: 186, Slices: 7, NEX: 4, TR: 270.	0.02	146.39	808.92	1023.5	333.32	88172	N/A	109	0.008516		post
MW	kidney cortex R		MR Volume #008 256 x 200 Coronal 8_Modified	Multi-Echo GRE 2D nofatsat post - AcqTime: 186, Slices: 7, NEX: 4, TR: 270.	0.02	90.43	856.03	1033.08	633.49	49649.5	N/A	58	0.004531		post
MW	kidney medulla L		MR Volume #008 256 x 200 Coronal 8_Modified	Multi-Echo GRE 2D nofatsat post - AcqTime: 186, Slices: 7, NEX: 4, TR: 270.	0.02	125.05	795.91	1062.48	590.12	25469.1	N/A	32	0.0025		post
MW	kidney medulla R		MR Volume #008 256 x 200 Coronal 8_Modified	Multi-Echo GRE 2D nofatsat post - AcqTime: 186, Slices: 7, NEX: 4, TR: 270.	0.02	90.82	806.86	1052.41	583.14	41956.6	N/A	52	0.004062		post
MW	kidney pelvis R		MR Volume #008 256 x 200 Coronal 8_Modified	Multi-Echo GRE 2D nofatsat post - AcqTime: 186, Slices: 7, NEX: 4, TR: 270.	0.02	86.06	688.51	835.72	435.32	21343.7	N/A	31	0.002422		post
MW	liver 1		MR Volume #008 256 x 200 Coronal 8_Modified	Multi-Echo GRE 2D nofatsat post - AcqTime: 186, Slices: 7, NEX: 4, TR: 270.	0.02	35.75	83.15	185.66	8.45	7649.69	N/A	92	0.07187	0.07063	post
MW	liver 2		MR Volume #008 256 x 200 Coronal 8_Modified	Multi-Echo GRE 2D nofatsat post - AcqTime: 186, Slices: 7, NEX: 4, TR: 270.	0.02	47.14	101.74	222.05	18.68	6104.61	N/A	60	0.04687	0.04943	post
MW	muscle		MR Volume #008 256 x 200 Coronal 8_Modified	Multi-Echo GRE 2D nofatsat post - AcqTime: 186, Slices: 7, NEX: 4, TR: 270.	0.02	69.44	704.65	876.17	533.6	128951	N/A	183	0.0143		post
MW	spleen		MR Volume #008 256 x 200 Coronal 8_Modified	Multi-Echo GRE 2D nofatsat post - AcqTime: 186, Slices: 7, NEX: 4, TR: 270.	0.02	85.56	159.3	350.53	8.72E-05	7327.91	N/A	46	0.03594	0.03483	post
MW	fat		MR Volume #009 256 x 200 Coronal 9_Modified	Multi-Echo GRE 2D nofatsat post - AcqTime: 186, Slices: 7, NEX: 4, TR: 270.	0.023	192.44	1404.99	1718.39	862.53	74464.3	N/A	53	0.004141		post
MW	kidney cortex L		MR Volume #009 256 x 200 Coronal 9_Modified	Multi-Echo GRE 2D nofatsat post - AcqTime: 186, Slices: 7, NEX: 4, TR: 270.	0.023	150.94	722.65	973.14	197.68	78769.3	N/A	109	0.008516		post
MW	kidney cortex R		MR Volume #009 256 x 200 Coronal 9_Modified	Multi-Echo GRE 2D nofatsat post - AcqTime: 186, Slices: 7, NEX: 4, TR: 270.	0.023	78.06	758.4	886.89	582.49	43986.9	N/A	58	0.004531		post
MW	kidney medulla L		MR Volume #009 256 x 200 Coronal 9_Modified	Multi-Echo GRE 2D nofatsat post - AcqTime: 186, Slices: 7, NEX: 4, TR: 270.	0.023	151.84	760.53	1160.76	559.91	24337.1	N/A	32	0.0025		post
MW	kidney medulla R		MR Volume #009 256 x 200 Coronal 9_Modified	Multi-Echo GRE 2D nofatsat post - AcqTime: 186, Slices: 7, NEX: 4, TR: 270.	0.023	86.92	726.1	1024.64	567.87	37757.2	N/A	52	0.004062		post
MW	kidney pelvis R		MR Volume #009 256 x 200 Coronal 9_Modified	Multi-Echo GRE 2D nofatsat post - AcqTime: 186, Slices: 7, NEX: 4, TR: 270.	0.023	88.27	649.3	771.08	438.25	20128.4	N/A	31	0.002422		post
MW	liver 1		MR Volume #009 256 x 200 Coronal 9_Modified	Multi-Echo GRE 2D nofatsat post - AcqTime: 186, Slices: 7, NEX: 4, TR: 270.	0.023	34.11	72.89	170.23	9.1	6706.11	N/A	92	0.07187	0.07063	post
MW	liver 2		MR Volume #009 256 x 200 Coronal 9_Modified	Multi-Echo GRE 2D nofatsat post - AcqTime: 186, Slices: 7, NEX: 4, TR: 270.	0.023	37.89	78.62	174.45	7.63	4716.94	N/A	60	0.04687	0.04943	post
MW	muscle		MR Volume #009 256 x 200 Coronal 9_Modified	Multi-Echo GRE 2D nofatsat post - AcqTime: 186, Slices: 7, NEX: 4, TR: 270.	0.023	84.3	601.4	794.3	406.74	110055	N/A	183	0.0143		post
MW	spleen		MR Volume #009 256 x 200 Coronal 9_Modified	Multi-Echo GRE 2D nofatsat post - AcqTime: 186, Slices: 7, NEX: 4, TR: 270.	0.023	66.48	139	273.54	38.5	6394.07	N/A	46	0.03594	0.03483	post
MW	fat		MR Volume #010 256 x 200 Coronal 10_Modified	Multi-Echo GRE 2D nofatsat post - AcqTime: 186, Slices: 7, NEX: 4, TR: 270.	0.026	145.41	910.19	1185.12	391.47	48240.1	N/A	53	0.004141		post
MW	kidney cortex L		MR Volume #010 256 x 200 Coronal 10_Modified	Multi-Echo GRE 2D nofatsat post - AcqTime: 186, Slices: 7, NEX: 4, TR: 270.	0.026	132.93	652.99	867.72	107.37	71175.8	N/A	109	0.008516		post
MW	kidney cortex R		MR Volume #010 256 x 200 Coronal 10_Modified	Multi-Echo GRE 2D nofatsat post - AcqTime: 186, Slices: 7, NEX: 4, TR: 270.	0.026	70.12	675.39	796.58	525.96	39172.7	N/A	58	0.004531		post
MW	kidney medulla L		MR Volume #010 256 x 200 Coronal 10_Modified	Multi-Echo GRE 2D nofatsat post - AcqTime: 186, Slices: 7, NEX: 4, TR: 270.	0.026	133.78	753.78	1137.37	536.2	24121	N/A	32	0.0025		post
MW	kidney medulla R		MR Volume #010 256 x 200 Coronal 10_Modified	Multi-Echo GRE 2D nofatsat post - AcqTime: 186, Slices: 7, NEX: 4, TR: 270.	0.026	90.5	666.94	863.18	488.28	34680.9	N/A	52	0.004062		post
MW	kidney pelvis R		MR Volume #010 256 x 200 Coronal 10_Modified	Multi-Echo GRE 2D nofatsat post - AcqTime: 186, Slices: 7, NEX: 4, TR: 270.	0.026	93.26	666.17	832.31	453.03	20651.3	N/A	31	0.002422		post
MW	liver 1		MR Volume #010 256 x 200 Coronal 10_Modified	Multi-Echo GRE 2D nofatsat post - AcqTime: 186, Slices: 7, NEX: 4, TR: 270.	0.026	33.52	73.34	169.58	7.8	6747.37	N/A	92	0.07187	0.07063	post
MW	liver 2		MR Volume #010 256 x 200 Coronal 10_Modified	Multi-Echo GRE 2D nofatsat post - AcqTime: 186, Slices: 7, NEX: 4, TR: 270.	0.026	31.29	75.93	160.16	8.72E-05	4555.8	N/A	60	0.04687	0.04943	post
MW	muscle		MR Volume #010 256 x 200 Coronal 10_Modified	Multi-Echo GRE 2D nofatsat post - AcqTime: 186, Slices: 7, NEX: 4, TR: 270.	0.026	76.12	526.95	732.42	333.64	96431.8	N/A	183	0.0143		post
MW	spleen		MR Volume #010 256 x 200 Coronal 10_Modified	Multi-Echo GRE 2D nofatsat post - AcqTime: 186, Slices: 7, NEX: 4, TR: 270.	0.026	52.84	137.92	274.68	42.4	6344.2	N/A	46	0.03594	0.03483	post
MW	fat		MR Volume #011 256 x 200 Coronal 11_Modified	Multi-Echo GRE 2D nofatsat post - AcqTime: 186, Slices: 7, NEX: 4, TR: 270.	0.028	183.4	1014.29	1282.91	523.53	53757.3	N/A	53	0.004141		post
MW	kidney cortex L		MR Volume #011 256 x 200 Coronal 11_Modified	Multi-Echo GRE 2D nofatsat post - AcqTime: 186, Slices: 7, NEX: 4, TR: 270.	0.028	132.99	609.93	920.68	99.9	66482.3	N/A	109	0.008516		post
MW	kidney cortex R		MR Volume #011 256 x 200 Coronal 11_Modified	Multi-Echo GRE 2D nofatsat post - AcqTime: 186, Slices: 7, NEX: 4, TR: 270.	0.028	80.12	612.71	806	423.14	35537.2	N/A	58	0.004531		post
MW	kidney medulla L		MR Volume #011 256 x 200 Coronal 11_Modified	Multi-Echo GRE 2D nofatsat post - AcqTime: 186, Slices: 7, NEX: 4, TR: 270.	0.028	107.3	729.94	1029.51	550.33	23358.1	N/A	32	0.0025		post
MW	kidney medulla R		MR Volume #011 256 x 200 Coronal 11_Modified	Multi-Echo GRE 2D nofatsat post - AcqTime: 186, Slices: 7, NEX: 4, TR: 270.	0.028	86.26	610.02	825.65	409.66	31720.8	N/A	52	0.004062		post
MW	kidney pelvis R		MR Volume #011 256 x 200 Coronal 11_Modified	Multi-Echo GRE 2D nofatsat post - AcqTime: 186, Slices: 7, NEX: 4, TR: 270.	0.028	97.51	610.92	765.07	394.88	18938.4	N/A	31	0.002422		post
MW	liver 1		MR Volume #011 256 x 200 Coronal 11_Modified	Multi-Echo GRE 2D nofatsat post - AcqTime: 186, Slices: 7, NEX: 4, TR: 270.	0.028	31.79	76.62	163.73	8.72E-05	7048.85	N/A	92	0.07187	0.07063	post
MW	liver 2		MR Volume #011 256 x 200 Coronal 11_Modified	Multi-Echo GRE 2D nofatsat post - AcqTime: 186, Slices: 7, NEX: 4, TR: 270.	0.028	32.61	63.28	159.51	8.72E-05	3796.91	N/A	60	0.04687	0.04943	post
MW	muscle		MR Volume #011 256 x 200 Coronal 11_Modified	Multi-Echo GRE 2D nofatsat post - AcqTime: 186, Slices: 7, NEX: 4, TR: 270.	0.028	76.86	475.28	642.27	287.83	86976	N/A	183	0.0143		post
MW	spleen		MR Volume #011 256 x 200 Coronal 11_Modified	Multi-Echo GRE 2D nofatsat post - AcqTime: 186, Slices: 7, NEX: 4, TR: 270.	0.028	42.15	111.09	204.67	29.4	5110.03	N/A	46	0.03594	0.03483	post
MW	fat		MR Volume #012 256 x 200 Coronal 12_Modified	Multi-Echo GRE 2D nofatsat post - AcqTime: 186, Slices: 7, NEX: 4, TR: 270.	0.031	164.85	1038.71	1323.84	523.36	55051.4	N/A	53	0.004141		post
MW	kidney cortex L		MR Volume #012 256 x 200 Coronal 12_Modified	Multi-Echo GRE 2D nofatsat post - AcqTime: 186, Slices: 7, NEX: 4, TR: 270.	0.031	139.5	565.28	854.08	144.57	61615.3	N/A	109	0.008516		post
MW	kidney cortex R		MR Volume #012 256 x 200 Coronal 12_Modified	Multi-Echo GRE 2D nofatsat post - AcqTime: 186, Slices: 7, NEX: 4, TR: 270.	0.031	82.37	567.88	771.56	398.13	32936.8	N/A	58	0.004531		post
MW	kidney medulla L		MR Volume #012 256 x 200 Coronal 12_Modified	Multi-Echo GRE 2D nofatsat post - AcqTime: 186, Slices: 7, NEX: 4, TR: 270.	0.031	101.76	727.34	918.89	560.72	23274.9	N/A	32	0.0025		post
MW	kidney medulla R		MR Volume #012 256 x 200 Coronal 12_Modified	Multi-Echo GRE 2D nofatsat post - AcqTime: 186, Slices: 7, NEX: 4, TR: 270.	0.031	86.7	581.86	791.22	422.33	30256.8	N/A	52	0.004062		post
MW	kidney pelvis R		MR Volume #012 256 x 200 Coronal 12_Modified	Multi-Echo GRE 2D nofatsat post - AcqTime: 186, Slices: 7, NEX: 4, TR: 270.	0.031	119.18	599.33	794.47	341.76	18579.3	N/A	31	0.002422		post
MW	liver 1		MR Volume #012 256 x 200 Coronal 12_Modified	Multi-Echo GRE 2D nofatsat post - AcqTime: 186, Slices: 7, NEX: 4, TR: 270.	0.031	33.7	74.99	163.08	12.99	6898.76	N/A	92	0.07187	0.07063	post
MW	liver 2		MR Volume #012 256 x 200 Coronal 12_Modified	Multi-Echo GRE 2D nofatsat post - AcqTime: 186, Slices: 7, NEX: 4, TR: 270.	0.031	30.27	61.93	143.1	8.72E-05	3715.85	N/A	60	0.04687	0.04943	post
MW	muscle		MR Volume #012 256 x 200 Coronal 12_Modified	Multi-Echo GRE 2D nofatsat post - AcqTime: 186, Slices: 7, NEX: 4, TR: 270.	0.031	84.15	416.96	591.91	203.86	76302.9	N/A	183	0.0143		post
MW	spleen		MR Volume #012 256 x 200 Coronal 12_Modified	Multi-Echo GRE 2D nofatsat post - AcqTime: 186, Slices: 7, NEX: 4, TR: 270.	0.031	47.03	115.24	198.01	15.27	5301.21	N/A	46	0.03594	0.03483	post
Refl.	fat		MR Volume #001 256 x 200 Coronal 1_Modified	Multi-Echo GRE 2D nofatsat pre - AcqTime: 186, Slices: 7, NEX: 4, TR: 270.	0	76.86	3122	3277.53	2954.26	190442	N/A	61	0.004766		pre
Refl.	kidney cortex L		MR Volume #001 256 x 200 Coronal 1_Modified	Multi-Echo GRE 2D nofatsat pre - AcqTime: 186, Slices: 7, NEX: 4, TR: 270.	0	159.17	1886.7	2343.13	1503.91	201876	N/A	107	0.008359		pre
Refl.	kidney cortex R		MR Volume #001 256 x 200 Coronal 1_Modified	Multi-Echo GRE 2D nofatsat pre - AcqTime: 186, Slices: 7, NEX: 4, TR: 270.	0	159.76	1788.51	2174.82	1459.61	135927	N/A	76	0.005937		pre
Refl.	kidney medulla L		MR Volume #001 256 x 200 Coronal 1_Modified	Multi-Echo GRE 2D nofatsat pre - AcqTime: 186, Slices: 7, NEX: 4, TR: 270.	0	140.8	1595	1917.74	1297.53	98889.8	N/A	62	0.004844		pre
Refl.	kidney medulla R		MR Volume #001 256 x 200 Coronal 1_Modified	Multi-Echo GRE 2D nofatsat pre - AcqTime: 186, Slices: 7, NEX: 4, TR: 270.	0	121.93	1465.32	1729.5	1140.61	58612.9	N/A	40	0.003125		pre
Refl.	kidney pelvis R		MR Volume #001 256 x 200 Coronal 1_Modified	Multi-Echo GRE 2D nofatsat pre - AcqTime: 186, Slices: 7, NEX: 4, TR: 270.	0	96.59	1133.69	1343.25	849.18	34010.8	N/A	30	0.002344		pre
Refl.	liver 1		MR Volume #001 256 x 200 Coronal 1_Modified	Multi-Echo GRE 2D nofatsat pre - AcqTime: 186, Slices: 7, NEX: 4, TR: 270.	0	72.71	1869.89	2061.31	1708.51	91624.7	N/A	49	0.003828		pre
Refl.	liver 2		MR Volume #001 256 x 200 Coronal 1_Modified	Multi-Echo GRE 2D nofatsat pre - AcqTime: 186, Slices: 7, NEX: 4, TR: 270.	0	90.43	1936.33	2108.46	1732.53	102625	N/A	53	0.004141		pre
Refl.	muscle		MR Volume #001 256 x 200 Coronal 1_Modified	Multi-Echo GRE 2D nofatsat pre - AcqTime: 186, Slices: 7, NEX: 4, TR: 270.	0	77.78	1511.65	1778.96	1238.1	412680	N/A	273	0.02133		pre
Refl.	spleen		MR Volume #001 256 x 200 Coronal 1_Modified	Multi-Echo GRE 2D nofatsat pre - AcqTime: 186, Slices: 7, NEX: 4, TR: 270.	0	112.86	1316.46	1623.29	1003.79	152709	N/A	116	0.009062		pre
Refl.	fat		MR Volume #002 256 x 200 Coronal 2_Modified	Multi-Echo GRE 2D nofatsat pre - AcqTime: 186, Slices: 7, NEX: 4, TR: 270.	0.003	87.84	1847.6	2046.72	1672.93	112703	N/A	61	0.004766		pre
Refl.	kidney cortex L		MR Volume #002 256 x 200 Coronal 2_Modified	Multi-Echo GRE 2D nofatsat pre - AcqTime: 186, Slices: 7, NEX: 4, TR: 270.	0.003	93.85	1689.85	1978.23	1452.85	180814	N/A	107	0.008359		pre
Refl.	kidney cortex R		MR Volume #002 256 x 200 Coronal 2_Modified	Multi-Echo GRE 2D nofatsat pre - AcqTime: 186, Slices: 7, NEX: 4, TR: 270.	0.003	132.89	1658.73	1984.99	1338.09	126064	N/A	76	0.005937		pre
Refl.	kidney medulla L		MR Volume #002 256 x 200 Coronal 2_Modified	Multi-Echo GRE 2D nofatsat pre - AcqTime: 186, Slices: 7, NEX: 4, TR: 270.	0.003	121.13	1497.68	1776.83	1206.79	92855.9	N/A	62	0.004844		pre
Refl.	kidney medulla R		MR Volume #002 256 x 200 Coronal 2_Modified	Multi-Echo GRE 2D nofatsat pre - AcqTime: 186, Slices: 7, NEX: 4, TR: 270.	0.003	107.4	1348.37	1548.56	1066.06	53934.7	N/A	40	0.003125		pre
Refl.	kidney pelvis R		MR Volume #002 256 x 200 Coronal 2_Modified	Multi-Echo GRE 2D nofatsat pre - AcqTime: 186, Slices: 7, NEX: 4, TR: 270.	0.003	101.03	1068.93	1267.46	768.23	32067.8	N/A	30	0.002344		pre
Refl.	liver 1		MR Volume #002 256 x 200 Coronal 2_Modified	Multi-Echo GRE 2D nofatsat pre - AcqTime: 186, Slices: 7, NEX: 4, TR: 270.	0.003	61.71	1590.56	1755.12	1479.89	77937.6	N/A	49	0.003828		pre
Refl.	liver 2		MR Volume #002 256 x 200 Coronal 2_Modified	Multi-Echo GRE 2D nofatsat pre - AcqTime: 186, Slices: 7, NEX: 4, TR: 270.	0.003	81.17	1593.89	1807.79	1416.02	84475.9	N/A	53	0.004141		pre
Refl.	muscle		MR Volume #002 256 x 200 Coronal 2_Modified	Multi-Echo GRE 2D nofatsat pre - AcqTime: 186, Slices: 7, NEX: 4, TR: 270.	0.003	51.63	1369.85	1508.18	1212.84	373969	N/A	273	0.02133		pre
Refl.	spleen		MR Volume #002 256 x 200 Coronal 2_Modified	Multi-Echo GRE 2D nofatsat pre - AcqTime: 186, Slices: 7, NEX: 4, TR: 270.	0.003	153.76	845.97	1213.55	550.47	98132.4	N/A	116	0.009062		pre
Refl.	fat		MR Volume #003 256 x 200 Coronal 3_Modified	Multi-Echo GRE 2D nofatsat pre - AcqTime: 186, Slices: 7, NEX: 4, TR: 270.	0.006	88.35	2320.03	2592.56	2154.54	141522	N/A	61	0.004766		pre
Refl.	kidney cortex L		MR Volume #003 256 x 200 Coronal 3_Modified	Multi-Echo GRE 2D nofatsat pre - AcqTime: 186, Slices: 7, NEX: 4, TR: 270.	0.006	93.14	1533.83	1719.9	1304.11	164120	N/A	107	0.008359		pre
Refl.	kidney cortex R		MR Volume #003 256 x 200 Coronal 3_Modified	Multi-Echo GRE 2D nofatsat pre - AcqTime: 186, Slices: 7, NEX: 4, TR: 270.	0.006	140.16	1495.73	1882.69	1177.44	113676	N/A	76	0.005937		pre
Refl.	kidney medulla L		MR Volume #003 256 x 200 Coronal 3_Modified	Multi-Echo GRE 2D nofatsat pre - AcqTime: 186, Slices: 7, NEX: 4, TR: 270.	0.006	114.72	1410.4	1628.09	1168.36	87444.8	N/A	62	0.004844		pre
Refl.	kidney medulla R		MR Volume #003 256 x 200 Coronal 3_Modified	Multi-Echo GRE 2D nofatsat pre - AcqTime: 186, Slices: 7, NEX: 4, TR: 270.	0.006	94.66	1238.29	1424.74	1032.44	49531.5	N/A	40	0.003125		pre
Refl.	kidney pelvis R		MR Volume #003 256 x 200 Coronal 3_Modified	Multi-Echo GRE 2D nofatsat pre - AcqTime: 186, Slices: 7, NEX: 4, TR: 270.	0.006	111.14	1025.54	1222.45	729.27	30766.3	N/A	30	0.002344		pre
Refl.	liver 1		MR Volume #003 256 x 200 Coronal 3_Modified	Multi-Echo GRE 2D nofatsat pre - AcqTime: 186, Slices: 7, NEX: 4, TR: 270.	0.006	81.94	1377.31	1554.79	1220.31	67488.3	N/A	49	0.003828		pre
Refl.	liver 2		MR Volume #003 256 x 200 Coronal 3_Modified	Multi-Echo GRE 2D nofatsat pre - AcqTime: 186, Slices: 7, NEX: 4, TR: 270.	0.006	80.68	1348.81	1540.91	1163.38	71486.9	N/A	53	0.004141		pre
Refl.	muscle		MR Volume #003 256 x 200 Coronal 3_Modified	Multi-Echo GRE 2D nofatsat pre - AcqTime: 186, Slices: 7, NEX: 4, TR: 270.	0.006	68.85	1211.88	1388.44	1013.22	330844	N/A	273	0.02133		pre
Refl.	spleen		MR Volume #003 256 x 200 Coronal 3_Modified	Multi-Echo GRE 2D nofatsat pre - AcqTime: 186, Slices: 7, NEX: 4, TR: 270.	0.006	162.3	591.42	1115.34	265.8	68604.4	N/A	116	0.009062		pre
Refl.	fat		MR Volume #004 256 x 200 Coronal 4_Modified	Multi-Echo GRE 2D nofatsat pre - AcqTime: 186, Slices: 7, NEX: 4, TR: 270.	0.008	106.49	1901.97	2115.75	1682.89	116020	N/A	61	0.004766		pre
Refl.	kidney cortex L		MR Volume #004 256 x 200 Coronal 4_Modified	Multi-Echo GRE 2D nofatsat pre - AcqTime: 186, Slices: 7, NEX: 4, TR: 270.	0.008	105.08	1422.34	1690.01	1119.08	152190	N/A	107	0.008359		pre
Refl.	kidney cortex R		MR Volume #004 256 x 200 Coronal 4_Modified	Multi-Echo GRE 2D nofatsat pre - AcqTime: 186, Slices: 7, NEX: 4, TR: 270.	0.008	143.26	1377.24	1836.79	1061.97	104670	N/A	76	0.005937		pre
Refl.	kidney medulla L		MR Volume #004 256 x 200 Coronal 4_Modified	Multi-Echo GRE 2D nofatsat pre - AcqTime: 186, Slices: 7, NEX: 4, TR: 270.	0.008	99.69	1294.7	1557.1	1091.68	80271.6	N/A	62	0.004844		pre
Refl.	kidney medulla R		MR Volume #004 256 x 200 Coronal 4_Modified	Multi-Echo GRE 2D nofatsat pre - AcqTime: 186, Slices: 7, NEX: 4, TR: 270.	0.008	97.74	1170.81	1407.3	962.52	46832.5	N/A	40	0.003125		pre
Refl.	kidney pelvis R		MR Volume #004 256 x 200 Coronal 4_Modified	Multi-Echo GRE 2D nofatsat pre - AcqTime: 186, Slices: 7, NEX: 4, TR: 270.	0.008	90.33	991.95	1170.14	787.45	29758.5	N/A	30	0.002344		pre
Refl.	liver 1		MR Volume #004 256 x 200 Coronal 4_Modified	Multi-Echo GRE 2D nofatsat pre - AcqTime: 186, Slices: 7, NEX: 4, TR: 270.	0.008	69.34	1202.02	1380.44	1056.28	58899	N/A	49	0.003828		pre
Refl.	liver 2		MR Volume #004 256 x 200 Coronal 4_Modified	Multi-Echo GRE 2D nofatsat pre - AcqTime: 186, Slices: 7, NEX: 4, TR: 270.	0.008	93.84	1166.45	1384.88	943.83	61821.8	N/A	53	0.004141		pre
Refl.	muscle		MR Volume #004 256 x 200 Coronal 4_Modified	Multi-Echo GRE 2D nofatsat pre - AcqTime: 186, Slices: 7, NEX: 4, TR: 270.	0.008	68.91	1089.98	1289.34	771.26	297566	N/A	273	0.02133		pre
Refl.	spleen		MR Volume #004 256 x 200 Coronal 4_Modified	Multi-Echo GRE 2D nofatsat pre - AcqTime: 186, Slices: 7, NEX: 4, TR: 270.	0.008	153.33	439.11	929.96	88.78	50936.8	N/A	116	0.009062		pre
Refl.	fat		MR Volume #005 256 x 200 Coronal 5_Modified	Multi-Echo GRE 2D nofatsat pre - AcqTime: 186, Slices: 7, NEX: 4, TR: 270.	0.011	90.52	1655.4	1850.13	1413.71	100980	N/A	61	0.004766		pre
Refl.	kidney cortex L		MR Volume #005 256 x 200 Coronal 5_Modified	Multi-Echo GRE 2D nofatsat pre - AcqTime: 186, Slices: 7, NEX: 4, TR: 270.	0.011	129.65	1296.04	1747.65	970.7	138677	N/A	107	0.008359		pre
Refl.	kidney cortex R		MR Volume #005 256 x 200 Coronal 5_Modified	Multi-Echo GRE 2D nofatsat pre - AcqTime: 186, Slices: 7, NEX: 4, TR: 270.	0.011	111.27	1313.31	1634.14	1091.86	99811.8	N/A	76	0.005937		pre
Refl.	kidney medulla L		MR Volume #005 256 x 200 Coronal 5_Modified	Multi-Echo GRE 2D nofatsat pre - AcqTime: 186, Slices: 7, NEX: 4, TR: 270.	0.011	85.91	1148.15	1361.4	890.1	71185.6	N/A	62	0.004844		pre
Refl.	kidney medulla R		MR Volume #005 256 x 200 Coronal 5_Modified	Multi-Echo GRE 2D nofatsat pre - AcqTime: 186, Slices: 7, NEX: 4, TR: 270.	0.011	111.62	1090.44	1369.23	843.49	43617.6	N/A	40	0.003125		pre
Refl.	kidney pelvis R		MR Volume #005 256 x 200 Coronal 5_Modified	Multi-Echo GRE 2D nofatsat pre - AcqTime: 186, Slices: 7, NEX: 4, TR: 270.	0.011	106.23	948.76	1236.33	675.72	28462.7	N/A	30	0.002344		pre
Refl.	liver 1		MR Volume #005 256 x 200 Coronal 5_Modified	Multi-Echo GRE 2D nofatsat pre - AcqTime: 186, Slices: 7, NEX: 4, TR: 270.	0.011	63.25	1025.59	1201.81	889.04	50253.8	N/A	49	0.003828		pre
Refl.	liver 2		MR Volume #005 256 x 200 Coronal 5_Modified	Multi-Echo GRE 2D nofatsat pre - AcqTime: 186, Slices: 7, NEX: 4, TR: 270.	0.011	106.07	989.79	1285.79	819.83	52458.7	N/A	53	0.004141		pre
Refl.	muscle		MR Volume #005 256 x 200 Coronal 5_Modified	Multi-Echo GRE 2D nofatsat pre - AcqTime: 186, Slices: 7, NEX: 4, TR: 270.	0.011	74.26	980.74	1180.28	730.34	267743	N/A	273	0.02133		pre
Refl.	spleen		MR Volume #005 256 x 200 Coronal 5_Modified	Multi-Echo GRE 2D nofatsat pre - AcqTime: 186, Slices: 7, NEX: 4, TR: 270.	0.011	137.27	331.6	729.27	64.76	38465.1	N/A	116	0.009062		pre
Refl.	fat		MR Volume #006 256 x 200 Coronal 6_Modified	Multi-Echo GRE 2D nofatsat pre - AcqTime: 186, Slices: 7, NEX: 4, TR: 270.	0.014	79.4	1643.81	1886.96	1490.03	100272	N/A	61	0.004766		pre
Refl.	kidney cortex L		MR Volume #006 256 x 200 Coronal 6_Modified	Multi-Echo GRE 2D nofatsat pre - AcqTime: 186, Slices: 7, NEX: 4, TR: 270.	0.014	114.02	1129.06	1384.88	804.71	120809	N/A	107	0.008359		pre
Refl.	kidney cortex R		MR Volume #006 256 x 200 Coronal 6_Modified	Multi-Echo GRE 2D nofatsat pre - AcqTime: 186, Slices: 7, NEX: 4, TR: 270.	0.014	126.13	1209.76	1529.88	953.26	91941.7	N/A	76	0.005937		pre
Refl.	kidney medulla L		MR Volume #006 256 x 200 Coronal 6_Modified	Multi-Echo GRE 2D nofatsat pre - AcqTime: 186, Slices: 7, NEX: 4, TR: 270.	0.014	114.12	1027.1	1382.04	802.04	63680.1	N/A	62	0.004844		pre
Refl.	kidney medulla R		MR Volume #006 256 x 200 Coronal 6_Modified	Multi-Echo GRE 2D nofatsat pre - AcqTime: 186, Slices: 7, NEX: 4, TR: 270.	0.014	100.25	1004.92	1238.99	827.12	40196.7	N/A	40	0.003125		pre
Refl.	kidney pelvis R		MR Volume #006 256 x 200 Coronal 6_Modified	Multi-Echo GRE 2D nofatsat pre - AcqTime: 186, Slices: 7, NEX: 4, TR: 270.	0.014	116.64	881.4	1191.49	668.07	26442	N/A	30	0.002344		pre
Refl.	liver 1		MR Volume #006 256 x 200 Coronal 6_Modified	Multi-Echo GRE 2D nofatsat pre - AcqTime: 186, Slices: 7, NEX: 4, TR: 270.	0.014	83.9	824.51	1000.59	641.2	40400.9	N/A	49	0.003828		pre
Refl.	liver 2		MR Volume #006 256 x 200 Coronal 6_Modified	Multi-Echo GRE 2D nofatsat pre - AcqTime: 186, Slices: 7, NEX: 4, TR: 270.	0.014	119.43	813.1	1060.9	593.7	43094.4	N/A	53	0.004141		pre
Refl.	muscle		MR Volume #006 256 x 200 Coronal 6_Modified	Multi-Echo GRE 2D nofatsat pre - AcqTime: 186, Slices: 7, NEX: 4, TR: 270.	0.014	67.61	909.57	1130.64	735.5	248312	N/A	273	0.02133		pre
Refl.	spleen		MR Volume #006 256 x 200 Coronal 6_Modified	Multi-Echo GRE 2D nofatsat pre - AcqTime: 186, Slices: 7, NEX: 4, TR: 270.	0.014	112.43	256.06	530.01	23.13	29703.5	N/A	116	0.009062		pre
Refl.	fat		MR Volume #007 256 x 200 Coronal 7_Modified	Multi-Echo GRE 2D nofatsat pre - AcqTime: 186, Slices: 7, NEX: 4, TR: 270.	0.017	104.63	1810.77	1986.05	1554.44	110457	N/A	61	0.004766		pre
Refl.	kidney cortex L		MR Volume #007 256 x 200 Coronal 7_Modified	Multi-Echo GRE 2D nofatsat pre - AcqTime: 186, Slices: 7, NEX: 4, TR: 270.	0.017	118.59	1022.73	1273.86	716.28	109432	N/A	107	0.008359		pre
Refl.	kidney cortex R		MR Volume #007 256 x 200 Coronal 7_Modified	Multi-Echo GRE 2D nofatsat pre - AcqTime: 186, Slices: 7, NEX: 4, TR: 270.	0.017	119.62	1124.31	1527.21	841.89	85447.7	N/A	76	0.005937		pre
Refl.	kidney medulla L		MR Volume #007 256 x 200 Coronal 7_Modified	Multi-Echo GRE 2D nofatsat pre - AcqTime: 186, Slices: 7, NEX: 4, TR: 270.	0.017	110.35	939.11	1277.42	737.63	58224.9	N/A	62	0.004844		pre
Refl.	kidney medulla R		MR Volume #007 256 x 200 Coronal 7_Modified	Multi-Echo GRE 2D nofatsat pre - AcqTime: 186, Slices: 7, NEX: 4, TR: 270.	0.017	90.55	959.05	1200.39	798.83	38362	N/A	40	0.003125		pre
Refl.	kidney pelvis R		MR Volume #007 256 x 200 Coronal 7_Modified	Multi-Echo GRE 2D nofatsat pre - AcqTime: 186, Slices: 7, NEX: 4, TR: 270.	0.017	169.86	823.98	1169.79	443.54	24719.4	N/A	30	0.002344		pre
Refl.	liver 1		MR Volume #007 256 x 200 Coronal 7_Modified	Multi-Echo GRE 2D nofatsat pre - AcqTime: 186, Slices: 7, NEX: 4, TR: 270.	0.017	86.05	680.47	883.7	526.98	33343.1	N/A	49	0.003828		pre
Refl.	liver 2		MR Volume #007 256 x 200 Coronal 7_Modified	Multi-Echo GRE 2D nofatsat pre - AcqTime: 186, Slices: 7, NEX: 4, TR: 270.	0.017	106.76	689.04	957.53	514.17	36519	N/A	53	0.004141		pre
Refl.	muscle		MR Volume #007 256 x 200 Coronal 7_Modified	Multi-Echo GRE 2D nofatsat pre - AcqTime: 186, Slices: 7, NEX: 4, TR: 270.	0.017	76.19	822.16	1005.93	646.54	224449	N/A	273	0.02133		pre
Refl.	spleen		MR Volume #007 256 x 200 Coronal 7_Modified	Multi-Echo GRE 2D nofatsat pre - AcqTime: 186, Slices: 7, NEX: 4, TR: 270.	0.017	87.44	197.47	440.34	32.02	22906.6	N/A	116	0.009062		pre
Refl.	fat		MR Volume #008 256 x 200 Coronal 8_Modified	Multi-Echo GRE 2D nofatsat pre - AcqTime: 186, Slices: 7, NEX: 4, TR: 270.	0.02	95.14	1557.4	1761.88	1368.52	95001.1	N/A	61	0.004766		pre
Refl.	kidney cortex L		MR Volume #008 256 x 200 Coronal 8_Modified	Multi-Echo GRE 2D nofatsat pre - AcqTime: 186, Slices: 7, NEX: 4, TR: 270.	0.02	134.02	965.85	1398.05	616.47	103346	N/A	107	0.008359		pre
Refl.	kidney cortex R		MR Volume #008 256 x 200 Coronal 8_Modified	Multi-Echo GRE 2D nofatsat pre - AcqTime: 186, Slices: 7, NEX: 4, TR: 270.	0.02	142.82	1063.8	1407.66	762.36	80848.6	N/A	76	0.005937		pre
Refl.	kidney medulla L		MR Volume #008 256 x 200 Coronal 8_Modified	Multi-Echo GRE 2D nofatsat pre - AcqTime: 186, Slices: 7, NEX: 4, TR: 270.	0.02	105.73	861.6	1064.64	641.2	53419.4	N/A	62	0.004844		pre
Refl.	kidney medulla R		MR Volume #008 256 x 200 Coronal 8_Modified	Multi-Echo GRE 2D nofatsat pre - AcqTime: 186, Slices: 7, NEX: 4, TR: 270.	0.02	127.07	928.51	1265.15	754.18	37140.3	N/A	40	0.003125		pre
Refl.	kidney pelvis R		MR Volume #008 256 x 200 Coronal 8_Modified	Multi-Echo GRE 2D nofatsat pre - AcqTime: 186, Slices: 7, NEX: 4, TR: 270.	0.02	182.94	800.9	1195.4	304.41	24027.1	N/A	30	0.002344		pre
Refl.	liver 1		MR Volume #008 256 x 200 Coronal 8_Modified	Multi-Echo GRE 2D nofatsat pre - AcqTime: 186, Slices: 7, NEX: 4, TR: 270.	0.02	71.92	598.41	764.5	472.9	29322	N/A	49	0.003828		pre
Refl.	liver 2		MR Volume #008 256 x 200 Coronal 8_Modified	Multi-Echo GRE 2D nofatsat pre - AcqTime: 186, Slices: 7, NEX: 4, TR: 270.	0.02	115.41	590.93	913.23	376.11	31319.5	N/A	53	0.004141		pre
Refl.	muscle		MR Volume #008 256 x 200 Coronal 8_Modified	Multi-Echo GRE 2D nofatsat pre - AcqTime: 186, Slices: 7, NEX: 4, TR: 270.	0.02	66.34	723.39	917.5	526.63	197486	N/A	273	0.02133		pre
Refl.	spleen		MR Volume #008 256 x 200 Coronal 8_Modified	Multi-Echo GRE 2D nofatsat pre - AcqTime: 186, Slices: 7, NEX: 4, TR: 270.	0.02	79.48	181.07	391.41	15.83	21003.8	N/A	116	0.009062		pre
Refl.	fat		MR Volume #009 256 x 200 Coronal 9_Modified	Multi-Echo GRE 2D nofatsat pre - AcqTime: 186, Slices: 7, NEX: 4, TR: 270.	0.023	98.95	1401.95	1581.48	1074.07	85518.7	N/A	61	0.004766		pre
Refl.	kidney cortex L		MR Volume #009 256 x 200 Coronal 9_Modified	Multi-Echo GRE 2D nofatsat pre - AcqTime: 186, Slices: 7, NEX: 4, TR: 270.	0.023	134.37	899.89	1470.28	550.64	96288.7	N/A	107	0.008359		pre
Refl.	kidney cortex R		MR Volume #009 256 x 200 Coronal 9_Modified	Multi-Echo GRE 2D nofatsat pre - AcqTime: 186, Slices: 7, NEX: 4, TR: 270.	0.023	122.1	963.2	1259.28	691.2	73203.5	N/A	76	0.005937		pre
Refl.	kidney medulla L		MR Volume #009 256 x 200 Coronal 9_Modified	Multi-Echo GRE 2D nofatsat pre - AcqTime: 186, Slices: 7, NEX: 4, TR: 270.	0.023	98.21	805	991.87	564.88	49910.3	N/A	62	0.004844		pre
Refl.	kidney medulla R		MR Volume #009 256 x 200 Coronal 9_Modified	Multi-Echo GRE 2D nofatsat pre - AcqTime: 186, Slices: 7, NEX: 4, TR: 270.	0.023	152.27	828.21	1212.66	579.11	33128.3	N/A	40	0.003125		pre
Refl.	kidney pelvis R		MR Volume #009 256 x 200 Coronal 9_Modified	Multi-Echo GRE 2D nofatsat pre - AcqTime: 186, Slices: 7, NEX: 4, TR: 270.	0.023	157.9	777.98	1158.04	444.43	23339.5	N/A	30	0.002344		pre
Refl.	liver 1		MR Volume #009 256 x 200 Coronal 9_Modified	Multi-Echo GRE 2D nofatsat pre - AcqTime: 186, Slices: 7, NEX: 4, TR: 270.	0.023	83.77	525.13	736.21	325.58	25731.5	N/A	49	0.003828		pre
Refl.	liver 2		MR Volume #009 256 x 200 Coronal 9_Modified	Multi-Echo GRE 2D nofatsat pre - AcqTime: 186, Slices: 7, NEX: 4, TR: 270.	0.023	110.21	497.4	798.3	264.56	26362.1	N/A	53	0.004141		pre
Refl.	muscle		MR Volume #009 256 x 200 Coronal 9_Modified	Multi-Echo GRE 2D nofatsat pre - AcqTime: 186, Slices: 7, NEX: 4, TR: 270.	0.023	85.79	647.3	882.63	309.04	176712	N/A	273	0.02133		pre
Refl.	spleen		MR Volume #009 256 x 200 Coronal 9_Modified	Multi-Echo GRE 2D nofatsat pre - AcqTime: 186, Slices: 7, NEX: 4, TR: 270.	0.023	68.23	171.62	331.99	21.17	19907.5	N/A	116	0.009062		pre
Refl.	fat		MR Volume #010 256 x 200 Coronal 10_Modified	Multi-Echo GRE 2D nofatsat pre - AcqTime: 186, Slices: 7, NEX: 4, TR: 270.	0.026	78.38	908.08	1101.82	715.57	55392.8	N/A	61	0.004766		pre
Refl.	kidney cortex L		MR Volume #010 256 x 200 Coronal 10_Modified	Multi-Echo GRE 2D nofatsat pre - AcqTime: 186, Slices: 7, NEX: 4, TR: 270.	0.026	110.08	785.6	1058.41	496.74	84059.3	N/A	107	0.008359		pre
Refl.	kidney cortex R		MR Volume #010 256 x 200 Coronal 10_Modified	Multi-Echo GRE 2D nofatsat pre - AcqTime: 186, Slices: 7, NEX: 4, TR: 270.	0.026	120.15	861.93	1154.31	598.86	65506.7	N/A	76	0.005937		pre
Refl.	kidney medulla L		MR Volume #010 256 x 200 Coronal 10_Modified	Multi-Echo GRE 2D nofatsat pre - AcqTime: 186, Slices: 7, NEX: 4, TR: 270.	0.026	103.37	726.8	1049.34	517.55	45061.6	N/A	62	0.004844		pre
Refl.	kidney medulla R		MR Volume #010 256 x 200 Coronal 10_Modified	Multi-Echo GRE 2D nofatsat pre - AcqTime: 186, Slices: 7, NEX: 4, TR: 270.	0.026	161.58	756.86	1164.63	474.67	30274.4	N/A	40	0.003125		pre
Refl.	kidney pelvis R		MR Volume #010 256 x 200 Coronal 10_Modified	Multi-Echo GRE 2D nofatsat pre - AcqTime: 186, Slices: 7, NEX: 4, TR: 270.	0.026	197.88	748.54	1190.42	431.62	22456.1	N/A	30	0.002344		pre
Refl.	liver 1		MR Volume #010 256 x 200 Coronal 10_Modified	Multi-Echo GRE 2D nofatsat pre - AcqTime: 186, Slices: 7, NEX: 4, TR: 270.	0.026	91.39	417.39	645.83	208.34	20452.1	N/A	49	0.003828		pre
Refl.	liver 2		MR Volume #010 256 x 200 Coronal 10_Modified	Multi-Echo GRE 2D nofatsat pre - AcqTime: 186, Slices: 7, NEX: 4, TR: 270.	0.026	89.58	416.14	649.92	203.89	22055.5	N/A	53	0.004141		pre
Refl.	muscle		MR Volume #010 256 x 200 Coronal 10_Modified	Multi-Echo GRE 2D nofatsat pre - AcqTime: 186, Slices: 7, NEX: 4, TR: 270.	0.026	82.84	594.41	843.85	344.8	162273	N/A	273	0.02133		pre
Refl.	spleen		MR Volume #010 256 x 200 Coronal 10_Modified	Multi-Echo GRE 2D nofatsat pre - AcqTime: 186, Slices: 7, NEX: 4, TR: 270.	0.026	61.26	163.08	314.02	0.0002266	18916.9	N/A	116	0.009062		pre
Refl.	fat		MR Volume #011 256 x 200 Coronal 11_Modified	Multi-Echo GRE 2D nofatsat pre - AcqTime: 186, Slices: 7, NEX: 4, TR: 270.	0.028	120.14	1111.84	1364.42	789.23	67822.3	N/A	61	0.004766		pre
Refl.	kidney cortex L		MR Volume #011 256 x 200 Coronal 11_Modified	Multi-Echo GRE 2D nofatsat pre - AcqTime: 186, Slices: 7, NEX: 4, TR: 270.	0.028	98.4	723.46	961.63	474.5	77409.7	N/A	107	0.008359		pre
Refl.	kidney cortex R		MR Volume #011 256 x 200 Coronal 11_Modified	Multi-Echo GRE 2D nofatsat pre - AcqTime: 186, Slices: 7, NEX: 4, TR: 270.	0.028	142.27	810.93	1074.25	491.4	61630.7	N/A	76	0.005937		pre
Refl.	kidney medulla L		MR Volume #011 256 x 200 Coronal 11_Modified	Multi-Echo GRE 2D nofatsat pre - AcqTime: 186, Slices: 7, NEX: 4, TR: 270.	0.028	94	695.22	980.31	557.23	43103.6	N/A	62	0.004844		pre
Refl.	kidney medulla R		MR Volume #011 256 x 200 Coronal 11_Modified	Multi-Echo GRE 2D nofatsat pre - AcqTime: 186, Slices: 7, NEX: 4, TR: 270.	0.028	150.87	673.84	1060.01	400.13	26953.5	N/A	40	0.003125		pre
Refl.	kidney pelvis R		MR Volume #011 256 x 200 Coronal 11_Modified	Multi-Echo GRE 2D nofatsat pre - AcqTime: 186, Slices: 7, NEX: 4, TR: 270.	0.028	206.45	691.07	1225.65	432.15	20732.2	N/A	30	0.002344		pre
Refl.	liver 1		MR Volume #011 256 x 200 Coronal 11_Modified	Multi-Echo GRE 2D nofatsat pre - AcqTime: 186, Slices: 7, NEX: 4, TR: 270.	0.028	66.15	362.15	513.82	246.41	17745.2	N/A	49	0.003828		pre
Refl.	liver 2		MR Volume #011 256 x 200 Coronal 11_Modified	Multi-Echo GRE 2D nofatsat pre - AcqTime: 186, Slices: 7, NEX: 4, TR: 270.	0.028	72.83	343.51	566.66	199.98	18205.8	N/A	53	0.004141		pre
Refl.	muscle		MR Volume #011 256 x 200 Coronal 11_Modified	Multi-Echo GRE 2D nofatsat pre - AcqTime: 186, Slices: 7, NEX: 4, TR: 270.	0.028	75.52	529.92	698.85	298.9	144669	N/A	273	0.02133		pre
Refl.	spleen		MR Volume #011 256 x 200 Coronal 11_Modified	Multi-Echo GRE 2D nofatsat pre - AcqTime: 186, Slices: 7, NEX: 4, TR: 270.	0.028	56.4	146.7	312.77	20.28	17017	N/A	116	0.009062		pre
Refl.	fat		MR Volume #012 256 x 200 Coronal 12_Modified	Multi-Echo GRE 2D nofatsat pre - AcqTime: 186, Slices: 7, NEX: 4, TR: 270.	0.031	113.81	1004.88	1242.55	746.53	61297.6	N/A	61	0.004766		pre
Refl.	kidney cortex L		MR Volume #012 256 x 200 Coronal 12_Modified	Multi-Echo GRE 2D nofatsat pre - AcqTime: 186, Slices: 7, NEX: 4, TR: 270.	0.031	92.54	648.73	894.37	464.89	69414.4	N/A	107	0.008359		pre
Refl.	kidney cortex R		MR Volume #012 256 x 200 Coronal 12_Modified	Multi-Echo GRE 2D nofatsat pre - AcqTime: 186, Slices: 7, NEX: 4, TR: 270.	0.031	131.04	758.27	1035.82	488.37	57628.2	N/A	76	0.005937		pre
Refl.	kidney medulla L		MR Volume #012 256 x 200 Coronal 12_Modified	Multi-Echo GRE 2D nofatsat pre - AcqTime: 186, Slices: 7, NEX: 4, TR: 270.	0.031	81.34	646.84	823.03	459.37	40103.8	N/A	62	0.004844		pre
Refl.	kidney medulla R		MR Volume #012 256 x 200 Coronal 12_Modified	Multi-Echo GRE 2D nofatsat pre - AcqTime: 186, Slices: 7, NEX: 4, TR: 270.	0.031	149.73	623.54	1058.59	365.26	24941.4	N/A	40	0.003125		pre
Refl.	kidney pelvis R		MR Volume #012 256 x 200 Coronal 12_Modified	Multi-Echo GRE 2D nofatsat pre - AcqTime: 186, Slices: 7, NEX: 4, TR: 270.	0.031	204.55	691.05	1300.55	434.47	20731.4	N/A	30	0.002344		pre
Refl.	liver 1		MR Volume #012 256 x 200 Coronal 12_Modified	Multi-Echo GRE 2D nofatsat pre - AcqTime: 186, Slices: 7, NEX: 4, TR: 270.	0.031	66.25	309.93	497.98	147.67	15186.6	N/A	49	0.003828		pre
Refl.	liver 2		MR Volume #012 256 x 200 Coronal 12_Modified	Multi-Echo GRE 2D nofatsat pre - AcqTime: 186, Slices: 7, NEX: 4, TR: 270.	0.031	81.94	296.83	464.89	155.5	15732.1	N/A	53	0.004141		pre
Refl.	muscle		MR Volume #012 256 x 200 Coronal 12_Modified	Multi-Echo GRE 2D nofatsat pre - AcqTime: 186, Slices: 7, NEX: 4, TR: 270.	0.031	70.81	474.9	637.11	271.85	129649	N/A	273	0.02133		pre
Refl.	spleen		MR Volume #012 256 x 200 Coronal 12_Modified	Multi-Echo GRE 2D nofatsat pre - AcqTime: 186, Slices: 7, NEX: 4, TR: 270.	0.031	44.82	143.94	297.65	35.41	16697.1	N/A	116	0.009062		pre
Refl.	fat		MR Volume #001 256 x 200 Coronal 1_Modified_Registered	Multi-Echo GRE 2D nofatsat post - AcqTime: 186, Slices: 7, NEX: 4, TR: 270._Registered	0	381.28	3893.38	4196.96	2369.37	237496	N/A	61	0.004766		post
Refl.	kidney cortex L		MR Volume #001 256 x 200 Coronal 1_Modified_Registered	Multi-Echo GRE 2D nofatsat post - AcqTime: 186, Slices: 7, NEX: 4, TR: 270._Registered	0	177.61	2406.04	2883.06	2043.81	257446	N/A	107	0.008359		post
Refl.	kidney cortex R		MR Volume #001 256 x 200 Coronal 1_Modified_Registered	Multi-Echo GRE 2D nofatsat post - AcqTime: 186, Slices: 7, NEX: 4, TR: 270._Registered	0	296.6	2381.31	3801.25	1963.52	180980	N/A	76	0.005937		post
Refl.	kidney medulla L		MR Volume #001 256 x 200 Coronal 1_Modified_Registered	Multi-Echo GRE 2D nofatsat post - AcqTime: 186, Slices: 7, NEX: 4, TR: 270._Registered	0	198.47	2271.5	2609.39	1809.57	140833	N/A	62	0.004844		post
Refl.	kidney medulla R		MR Volume #001 256 x 200 Coronal 1_Modified_Registered	Multi-Echo GRE 2D nofatsat post - AcqTime: 186, Slices: 7, NEX: 4, TR: 270._Registered	0	195.8	2152.65	2643.48	1802.65	86105.9	N/A	40	0.003125		post
Refl.	kidney pelvis R		MR Volume #001 256 x 200 Coronal 1_Modified_Registered	Multi-Echo GRE 2D nofatsat post - AcqTime: 186, Slices: 7, NEX: 4, TR: 270._Registered	0	140.27	1677.5	1959.14	1435.73	50325	N/A	30	0.002344		post
Refl.	liver 1		MR Volume #001 256 x 200 Coronal 1_Modified_Registered	Multi-Echo GRE 2D nofatsat post - AcqTime: 186, Slices: 7, NEX: 4, TR: 270._Registered	0	180.06	270.7	888.73	89.73	13264.4	N/A	49	0.003828		post
Refl.	liver 2		MR Volume #001 256 x 200 Coronal 1_Modified_Registered	Multi-Echo GRE 2D nofatsat post - AcqTime: 186, Slices: 7, NEX: 4, TR: 270._Registered	0	222.41	280.32	1094.97	102.03	14856.8	N/A	53	0.004141		post
Refl.	muscle		MR Volume #001 256 x 200 Coronal 1_Modified_Registered	Multi-Echo GRE 2D nofatsat post - AcqTime: 186, Slices: 7, NEX: 4, TR: 270._Registered	0	67.06	1956.55	2121.36	1748.79	485224	N/A	248	0.01937		post
Refl.	spleen		MR Volume #001 256 x 200 Coronal 1_Modified_Registered	Multi-Echo GRE 2D nofatsat post - AcqTime: 186, Slices: 7, NEX: 4, TR: 270._Registered	0	468.65	736.8	2237.25	118.32	85468.7	N/A	116	0.009062		post
Refl.	fat		MR Volume #002 256 x 200 Coronal 2_Modified_Registered	Multi-Echo GRE 2D nofatsat post - AcqTime: 186, Slices: 7, NEX: 4, TR: 270._Registered	0.003	188.11	2431.84	2631.87	1699.27	148342	N/A	61	0.004766		post
Refl.	kidney cortex L		MR Volume #002 256 x 200 Coronal 2_Modified_Registered	Multi-Echo GRE 2D nofatsat post - AcqTime: 186, Slices: 7, NEX: 4, TR: 270._Registered	0.003	205.4	1918.23	2305.79	1208.12	205251	N/A	107	0.008359		post
Refl.	kidney cortex R		MR Volume #002 256 x 200 Coronal 2_Modified_Registered	Multi-Echo GRE 2D nofatsat post - AcqTime: 186, Slices: 7, NEX: 4, TR: 270._Registered	0.003	185.68	1921.34	2238.91	1263.55	146021	N/A	76	0.005937		post
Refl.	kidney medulla L		MR Volume #002 256 x 200 Coronal 2_Modified_Registered	Multi-Echo GRE 2D nofatsat post - AcqTime: 186, Slices: 7, NEX: 4, TR: 270._Registered	0.003	138.83	1992.61	2287.46	1673.23	123542	N/A	62	0.004844		post
Refl.	kidney medulla R		MR Volume #002 256 x 200 Coronal 2_Modified_Registered	Multi-Echo GRE 2D nofatsat post - AcqTime: 186, Slices: 7, NEX: 4, TR: 270._Registered	0.003	186.69	1838.72	2221.49	1550.26	73548.8	N/A	40	0.003125		post
Refl.	kidney pelvis R		MR Volume #002 256 x 200 Coronal 2_Modified_Registered	Multi-Echo GRE 2D nofatsat post - AcqTime: 186, Slices: 7, NEX: 4, TR: 270._Registered	0.003	116.36	1454.55	1696.23	1255.75	43636.6	N/A	30	0.002344		post
Refl.	liver 1		MR Volume #002 256 x 200 Coronal 2_Modified_Registered	Multi-Echo GRE 2D nofatsat post - AcqTime: 186, Slices: 7, NEX: 4, TR: 270._Registered	0.003	138.15	197.54	655.57	90.55	9679.58	N/A	49	0.003828		post
Refl.	liver 2		MR Volume #002 256 x 200 Coronal 2_Modified_Registered	Multi-Echo GRE 2D nofatsat post - AcqTime: 186, Slices: 7, NEX: 4, TR: 270._Registered	0.003	170.36	195.36	865.68	56.82	10353.8	N/A	53	0.004141		post
Refl.	muscle		MR Volume #002 256 x 200 Coronal 2_Modified_Registered	Multi-Echo GRE 2D nofatsat post - AcqTime: 186, Slices: 7, NEX: 4, TR: 270._Registered	0.003	54.2	1735.08	1850.95	1518.65	430300	N/A	248	0.01937		post
Refl.	spleen		MR Volume #002 256 x 200 Coronal 2_Modified_Registered	Multi-Echo GRE 2D nofatsat post - AcqTime: 186, Slices: 7, NEX: 4, TR: 270._Registered	0.003	343.15	470.24	1414	45.75	54547.6	N/A	116	0.009062		post
Refl.	fat		MR Volume #003 256 x 200 Coronal 3_Modified_Registered	Multi-Echo GRE 2D nofatsat post - AcqTime: 186, Slices: 7, NEX: 4, TR: 270._Registered	0.006	343.7	2834.89	3148.67	1555.91	172928	N/A	61	0.004766		post
Refl.	kidney cortex L		MR Volume #003 256 x 200 Coronal 3_Modified_Registered	Multi-Echo GRE 2D nofatsat post - AcqTime: 186, Slices: 7, NEX: 4, TR: 270._Registered	0.006	258.11	1605.28	2052.63	716.6	171765	N/A	107	0.008359		post
Refl.	kidney cortex R		MR Volume #003 256 x 200 Coronal 3_Modified_Registered	Multi-Echo GRE 2D nofatsat post - AcqTime: 186, Slices: 7, NEX: 4, TR: 270._Registered	0.006	348.6	1517.85	1949.24	467.25	115356	N/A	76	0.005937		post
Refl.	kidney medulla L		MR Volume #003 256 x 200 Coronal 3_Modified_Registered	Multi-Echo GRE 2D nofatsat post - AcqTime: 186, Slices: 7, NEX: 4, TR: 270._Registered	0.006	150.65	1720.4	2024.12	1376.08	106665	N/A	62	0.004844		post
Refl.	kidney medulla R		MR Volume #003 256 x 200 Coronal 3_Modified_Registered	Multi-Echo GRE 2D nofatsat post - AcqTime: 186, Slices: 7, NEX: 4, TR: 270._Registered	0.006	157.96	1484.87	1764.29	1210.97	59394.8	N/A	40	0.003125		post
Refl.	kidney pelvis R		MR Volume #003 256 x 200 Coronal 3_Modified_Registered	Multi-Echo GRE 2D nofatsat post - AcqTime: 186, Slices: 7, NEX: 4, TR: 270._Registered	0.006	100.81	1170.06	1372.34	985.89	35101.7	N/A	30	0.002344		post
Refl.	liver 1		MR Volume #003 256 x 200 Coronal 3_Modified_Registered	Multi-Echo GRE 2D nofatsat post - AcqTime: 186, Slices: 7, NEX: 4, TR: 270._Registered	0.006	93.39	166.93	434.98	56.49	8179.4	N/A	49	0.003828		post
Refl.	liver 2		MR Volume #003 256 x 200 Coronal 3_Modified_Registered	Multi-Echo GRE 2D nofatsat post - AcqTime: 186, Slices: 7, NEX: 4, TR: 270._Registered	0.006	107.4	177.34	665.87	79.73	9398.83	N/A	53	0.004141		post
Refl.	muscle		MR Volume #003 256 x 200 Coronal 3_Modified_Registered	Multi-Echo GRE 2D nofatsat post - AcqTime: 186, Slices: 7, NEX: 4, TR: 270._Registered	0.006	62.52	1534.01	1657.05	1283.37	380435	N/A	248	0.01937		post
Refl.	spleen		MR Volume #003 256 x 200 Coronal 3_Modified_Registered	Multi-Echo GRE 2D nofatsat post - AcqTime: 186, Slices: 7, NEX: 4, TR: 270._Registered	0.006	235.55	389.59	1084.71	76.9	45192.1	N/A	116	0.009062		post
Refl.	fat		MR Volume #004 256 x 200 Coronal 4_Modified_Registered	Multi-Echo GRE 2D nofatsat post - AcqTime: 186, Slices: 7, NEX: 4, TR: 270._Registered	0.008	348.4	2185.78	2476.52	1149.15	133333	N/A	61	0.004766		post
Refl.	kidney cortex L		MR Volume #004 256 x 200 Coronal 4_Modified_Registered	Multi-Echo GRE 2D nofatsat post - AcqTime: 186, Slices: 7, NEX: 4, TR: 270._Registered	0.008	261.83	1361.82	1699.45	447.41	145715	N/A	107	0.008359		post
Refl.	kidney cortex R		MR Volume #004 256 x 200 Coronal 4_Modified_Registered	Multi-Echo GRE 2D nofatsat post - AcqTime: 186, Slices: 7, NEX: 4, TR: 270._Registered	0.008	279.34	1307.68	1765.45	498.36	99384.1	N/A	76	0.005937		post
Refl.	kidney medulla L		MR Volume #004 256 x 200 Coronal 4_Modified_Registered	Multi-Echo GRE 2D nofatsat post - AcqTime: 186, Slices: 7, NEX: 4, TR: 270._Registered	0.008	139.72	1482.25	1704.57	1167.57	91899.7	N/A	62	0.004844		post
Refl.	kidney medulla R		MR Volume #004 256 x 200 Coronal 4_Modified_Registered	Multi-Echo GRE 2D nofatsat post - AcqTime: 186, Slices: 7, NEX: 4, TR: 270._Registered	0.008	125.6	1205.11	1457.9	964.27	48204.4	N/A	40	0.003125		post
Refl.	kidney pelvis R		MR Volume #004 256 x 200 Coronal 4_Modified_Registered	Multi-Echo GRE 2D nofatsat post - AcqTime: 186, Slices: 7, NEX: 4, TR: 270._Registered	0.008	95.51	946.88	1192.88	754.65	28406.3	N/A	30	0.002344		post
Refl.	liver 1		MR Volume #004 256 x 200 Coronal 4_Modified_Registered	Multi-Echo GRE 2D nofatsat post - AcqTime: 186, Slices: 7, NEX: 4, TR: 270._Registered	0.008	52.33	145.23	278.47	67.75	7116.42	N/A	49	0.003828		post
Refl.	liver 2		MR Volume #004 256 x 200 Coronal 4_Modified_Registered	Multi-Echo GRE 2D nofatsat post - AcqTime: 186, Slices: 7, NEX: 4, TR: 270._Registered	0.008	85.17	144.33	515.72	68.46	7649.34	N/A	53	0.004141		post
Refl.	muscle		MR Volume #004 256 x 200 Coronal 4_Modified_Registered	Multi-Echo GRE 2D nofatsat post - AcqTime: 186, Slices: 7, NEX: 4, TR: 270._Registered	0.008	71.16	1358.49	1497.34	1023.04	336907	N/A	248	0.01937		post
Refl.	spleen		MR Volume #004 256 x 200 Coronal 4_Modified_Registered	Multi-Echo GRE 2D nofatsat post - AcqTime: 186, Slices: 7, NEX: 4, TR: 270._Registered	0.008	210.21	366.08	959.93	65.88	42465.3	N/A	116	0.009062		post
Refl.	fat		MR Volume #005 256 x 200 Coronal 5_Modified_Registered	Multi-Echo GRE 2D nofatsat post - AcqTime: 186, Slices: 7, NEX: 4, TR: 270._Registered	0.011	425.75	1761.15	2163.96	593.46	107430	N/A	61	0.004766		post
Refl.	kidney cortex L		MR Volume #005 256 x 200 Coronal 5_Modified_Registered	Multi-Echo GRE 2D nofatsat post - AcqTime: 186, Slices: 7, NEX: 4, TR: 270._Registered	0.011	246.56	1153.52	1594.33	429.21	123427	N/A	107	0.008359		post
Refl.	kidney cortex R		MR Volume #005 256 x 200 Coronal 5_Modified_Registered	Multi-Echo GRE 2D nofatsat post - AcqTime: 186, Slices: 7, NEX: 4, TR: 270._Registered	0.011	269.61	1136.21	1672.26	320.4	86352.2	N/A	76	0.005937		post
Refl.	kidney medulla L		MR Volume #005 256 x 200 Coronal 5_Modified_Registered	Multi-Echo GRE 2D nofatsat post - AcqTime: 186, Slices: 7, NEX: 4, TR: 270._Registered	0.011	137.02	1230.19	1464.45	972.05	76271.9	N/A	62	0.004844		post
Refl.	kidney medulla R		MR Volume #005 256 x 200 Coronal 5_Modified_Registered	Multi-Echo GRE 2D nofatsat post - AcqTime: 186, Slices: 7, NEX: 4, TR: 270._Registered	0.011	129.26	955.62	1190.51	712.03	38224.8	N/A	40	0.003125		post
Refl.	kidney pelvis R		MR Volume #005 256 x 200 Coronal 5_Modified_Registered	Multi-Echo GRE 2D nofatsat post - AcqTime: 186, Slices: 7, NEX: 4, TR: 270._Registered	0.011	81.69	742.33	903.98	478.28	22269.9	N/A	30	0.002344		post
Refl.	liver 1		MR Volume #005 256 x 200 Coronal 5_Modified_Registered	Multi-Echo GRE 2D nofatsat post - AcqTime: 186, Slices: 7, NEX: 4, TR: 270._Registered	0.011	45.2	127.1	240.43	47.45	6227.77	N/A	49	0.003828		post
Refl.	liver 2		MR Volume #005 256 x 200 Coronal 5_Modified_Registered	Multi-Echo GRE 2D nofatsat post - AcqTime: 186, Slices: 7, NEX: 4, TR: 270._Registered	0.011	83.08	150.85	453.71	74.42	7994.96	N/A	53	0.004141		post
Refl.	muscle		MR Volume #005 256 x 200 Coronal 5_Modified_Registered	Multi-Echo GRE 2D nofatsat post - AcqTime: 186, Slices: 7, NEX: 4, TR: 270._Registered	0.011	71.61	1201.8	1386.91	969.95	298046	N/A	248	0.01937		post
Refl.	spleen		MR Volume #005 256 x 200 Coronal 5_Modified_Registered	Multi-Echo GRE 2D nofatsat post - AcqTime: 186, Slices: 7, NEX: 4, TR: 270._Registered	0.011	185.49	303.33	999.2	39.71	35186	N/A	116	0.009062		post
Refl.	fat		MR Volume #006 256 x 200 Coronal 6_Modified_Registered	Multi-Echo GRE 2D nofatsat post - AcqTime: 186, Slices: 7, NEX: 4, TR: 270._Registered	0.014	356.72	1783.31	2112.43	679.15	108782	N/A	61	0.004766		post
Refl.	kidney cortex L		MR Volume #006 256 x 200 Coronal 6_Modified_Registered	Multi-Echo GRE 2D nofatsat post - AcqTime: 186, Slices: 7, NEX: 4, TR: 270._Registered	0.014	210.64	924.63	1387.86	256.87	98935.6	N/A	107	0.008359		post
Refl.	kidney cortex R		MR Volume #006 256 x 200 Coronal 6_Modified_Registered	Multi-Echo GRE 2D nofatsat post - AcqTime: 186, Slices: 7, NEX: 4, TR: 270._Registered	0.014	259.19	998.68	1572.42	274.7	75899.5	N/A	76	0.005937		post
Refl.	kidney medulla L		MR Volume #006 256 x 200 Coronal 6_Modified_Registered	Multi-Echo GRE 2D nofatsat post - AcqTime: 186, Slices: 7, NEX: 4, TR: 270._Registered	0.014	134.56	1037.82	1300.21	816.38	64344.7	N/A	62	0.004844		post
Refl.	kidney medulla R		MR Volume #006 256 x 200 Coronal 6_Modified_Registered	Multi-Echo GRE 2D nofatsat post - AcqTime: 186, Slices: 7, NEX: 4, TR: 270._Registered	0.014	104.47	812.89	997.65	551.86	32515.7	N/A	40	0.003125		post
Refl.	kidney pelvis R		MR Volume #006 256 x 200 Coronal 6_Modified_Registered	Multi-Echo GRE 2D nofatsat post - AcqTime: 186, Slices: 7, NEX: 4, TR: 270._Registered	0.014	111.65	723.87	927.85	485.58	21716.1	N/A	30	0.002344		post
Refl.	liver 1		MR Volume #006 256 x 200 Coronal 6_Modified_Registered	Multi-Echo GRE 2D nofatsat post - AcqTime: 186, Slices: 7, NEX: 4, TR: 270._Registered	0.014	41.15	142.82	243.35	54.34	6998.01	N/A	49	0.003828		post
Refl.	liver 2		MR Volume #006 256 x 200 Coronal 6_Modified_Registered	Multi-Echo GRE 2D nofatsat post - AcqTime: 186, Slices: 7, NEX: 4, TR: 270._Registered	0.014	70.68	131.77	411.41	64.15	6983.79	N/A	53	0.004141		post
Refl.	muscle		MR Volume #006 256 x 200 Coronal 6_Modified_Registered	Multi-Echo GRE 2D nofatsat post - AcqTime: 186, Slices: 7, NEX: 4, TR: 270._Registered	0.014	66.44	1096.42	1275.5	895.64	271912	N/A	248	0.01937		post
Refl.	spleen		MR Volume #006 256 x 200 Coronal 6_Modified_Registered	Multi-Echo GRE 2D nofatsat post - AcqTime: 186, Slices: 7, NEX: 4, TR: 270._Registered	0.014	138.51	275.34	840.89	51.03	31939.6	N/A	116	0.009062		post
Refl.	fat		MR Volume #007 256 x 200 Coronal 7_Modified_Registered	Multi-Echo GRE 2D nofatsat post - AcqTime: 186, Slices: 7, NEX: 4, TR: 270._Registered	0.017	337.84	1924.98	2346.67	819.59	117424	N/A	61	0.004766		post
Refl.	kidney cortex L		MR Volume #007 256 x 200 Coronal 7_Modified_Registered	Multi-Echo GRE 2D nofatsat post - AcqTime: 186, Slices: 7, NEX: 4, TR: 270._Registered	0.017	201.51	754.43	1208.96	251.13	80724.3	N/A	107	0.008359		post
Refl.	kidney cortex R		MR Volume #007 256 x 200 Coronal 7_Modified_Registered	Multi-Echo GRE 2D nofatsat post - AcqTime: 186, Slices: 7, NEX: 4, TR: 270._Registered	0.017	252.02	824.05	1345.65	286.77	62627.9	N/A	76	0.005937		post
Refl.	kidney medulla L		MR Volume #007 256 x 200 Coronal 7_Modified_Registered	Multi-Echo GRE 2D nofatsat post - AcqTime: 186, Slices: 7, NEX: 4, TR: 270._Registered	0.017	112.63	889.8	1140.82	629.86	55167.6	N/A	62	0.004844		post
Refl.	kidney medulla R		MR Volume #007 256 x 200 Coronal 7_Modified_Registered	Multi-Echo GRE 2D nofatsat post - AcqTime: 186, Slices: 7, NEX: 4, TR: 270._Registered	0.017	107.94	671.79	882.64	514.29	26871.5	N/A	40	0.003125		post
Refl.	kidney pelvis R		MR Volume #007 256 x 200 Coronal 7_Modified_Registered	Multi-Echo GRE 2D nofatsat post - AcqTime: 186, Slices: 7, NEX: 4, TR: 270._Registered	0.017	127.26	753.11	975.79	510.12	22593.3	N/A	30	0.002344		post
Refl.	liver 1		MR Volume #007 256 x 200 Coronal 7_Modified_Registered	Multi-Echo GRE 2D nofatsat post - AcqTime: 186, Slices: 7, NEX: 4, TR: 270._Registered	0.017	36.9	146.62	238.05	79.6	7184.33	N/A	49	0.003828		post
Refl.	liver 2		MR Volume #007 256 x 200 Coronal 7_Modified_Registered	Multi-Echo GRE 2D nofatsat post - AcqTime: 186, Slices: 7, NEX: 4, TR: 270._Registered	0.017	54.84	131.08	314.69	44.18	6947.19	N/A	53	0.004141		post
Refl.	muscle		MR Volume #007 256 x 200 Coronal 7_Modified_Registered	Multi-Echo GRE 2D nofatsat post - AcqTime: 186, Slices: 7, NEX: 4, TR: 270._Registered	0.017	70.53	1006.86	1186.33	777.44	249701	N/A	248	0.01937		post
Refl.	spleen		MR Volume #007 256 x 200 Coronal 7_Modified_Registered	Multi-Echo GRE 2D nofatsat post - AcqTime: 186, Slices: 7, NEX: 4, TR: 270._Registered	0.017	107.46	240.71	566.44	47.75	27922.3	N/A	116	0.009062		post
Refl.	fat		MR Volume #008 256 x 200 Coronal 8_Modified_Registered	Multi-Echo GRE 2D nofatsat post - AcqTime: 186, Slices: 7, NEX: 4, TR: 270._Registered	0.02	261.38	1577.11	1904.06	763.96	96203.4	N/A	61	0.004766		post
Refl.	kidney cortex L		MR Volume #008 256 x 200 Coronal 8_Modified_Registered	Multi-Echo GRE 2D nofatsat post - AcqTime: 186, Slices: 7, NEX: 4, TR: 270._Registered	0.02	193.33	637.8	1047.05	134.58	68245	N/A	107	0.008359		post
Refl.	kidney cortex R		MR Volume #008 256 x 200 Coronal 8_Modified_Registered	Multi-Echo GRE 2D nofatsat post - AcqTime: 186, Slices: 7, NEX: 4, TR: 270._Registered	0.02	221.21	700.56	1124.65	217.27	53242.3	N/A	76	0.005937		post
Refl.	kidney medulla L		MR Volume #008 256 x 200 Coronal 8_Modified_Registered	Multi-Echo GRE 2D nofatsat post - AcqTime: 186, Slices: 7, NEX: 4, TR: 270._Registered	0.02	137.93	802.36	1064.73	490.7	49746.1	N/A	62	0.004844		post
Refl.	kidney medulla R		MR Volume #008 256 x 200 Coronal 8_Modified_Registered	Multi-Echo GRE 2D nofatsat post - AcqTime: 186, Slices: 7, NEX: 4, TR: 270._Registered	0.02	144.73	666.86	965.4	388.57	26674.5	N/A	40	0.003125		post
Refl.	kidney pelvis R		MR Volume #008 256 x 200 Coronal 8_Modified_Registered	Multi-Echo GRE 2D nofatsat post - AcqTime: 186, Slices: 7, NEX: 4, TR: 270._Registered	0.02	142.25	747.68	972.38	451.66	22430.5	N/A	30	0.002344		post
Refl.	liver 1		MR Volume #008 256 x 200 Coronal 8_Modified_Registered	Multi-Echo GRE 2D nofatsat post - AcqTime: 186, Slices: 7, NEX: 4, TR: 270._Registered	0.02	44.48	144.95	249.88	61.28	7102.79	N/A	49	0.003828		post
Refl.	liver 2		MR Volume #008 256 x 200 Coronal 8_Modified_Registered	Multi-Echo GRE 2D nofatsat post - AcqTime: 186, Slices: 7, NEX: 4, TR: 270._Registered	0.02	37.71	108.58	256.79	61.24	5754.9	N/A	53	0.004141		post
Refl.	muscle		MR Volume #008 256 x 200 Coronal 8_Modified_Registered	Multi-Echo GRE 2D nofatsat post - AcqTime: 186, Slices: 7, NEX: 4, TR: 270._Registered	0.02	79.87	897.44	1068.72	562.99	222565	N/A	248	0.01937		post
Refl.	spleen		MR Volume #008 256 x 200 Coronal 8_Modified_Registered	Multi-Echo GRE 2D nofatsat post - AcqTime: 186, Slices: 7, NEX: 4, TR: 270._Registered	0.02	92.13	201.95	474.14	36.37	23425.8	N/A	116	0.009062		post
Refl.	fat		MR Volume #009 256 x 200 Coronal 9_Modified_Registered	Multi-Echo GRE 2D nofatsat post - AcqTime: 186, Slices: 7, NEX: 4, TR: 270._Registered	0.023	267.26	1366.67	1690.18	513.18	83367.2	N/A	61	0.004766		post
Refl.	kidney cortex L		MR Volume #009 256 x 200 Coronal 9_Modified_Registered	Multi-Echo GRE 2D nofatsat post - AcqTime: 186, Slices: 7, NEX: 4, TR: 270._Registered	0.023	185.34	541.94	827.36	122.4	57987.1	N/A	107	0.008359		post
Refl.	kidney cortex R		MR Volume #009 256 x 200 Coronal 9_Modified_Registered	Multi-Echo GRE 2D nofatsat post - AcqTime: 186, Slices: 7, NEX: 4, TR: 270._Registered	0.023	208.42	661.86	1271.97	188.42	50301.1	N/A	76	0.005937		post
Refl.	kidney medulla L		MR Volume #009 256 x 200 Coronal 9_Modified_Registered	Multi-Echo GRE 2D nofatsat post - AcqTime: 186, Slices: 7, NEX: 4, TR: 270._Registered	0.023	145.99	690.65	935.42	425.78	42820	N/A	62	0.004844		post
Refl.	kidney medulla R		MR Volume #009 256 x 200 Coronal 9_Modified_Registered	Multi-Echo GRE 2D nofatsat post - AcqTime: 186, Slices: 7, NEX: 4, TR: 270._Registered	0.023	131.17	637.67	864.67	386.02	25506.8	N/A	40	0.003125		post
Refl.	kidney pelvis R		MR Volume #009 256 x 200 Coronal 9_Modified_Registered	Multi-Echo GRE 2D nofatsat post - AcqTime: 186, Slices: 7, NEX: 4, TR: 270._Registered	0.023	138.54	764.55	990.73	446.33	22936.4	N/A	30	0.002344		post
Refl.	liver 1		MR Volume #009 256 x 200 Coronal 9_Modified_Registered	Multi-Echo GRE 2D nofatsat post - AcqTime: 186, Slices: 7, NEX: 4, TR: 270._Registered	0.023	52.53	142.6	284.35	54.7	6987.29	N/A	49	0.003828		post
Refl.	liver 2		MR Volume #009 256 x 200 Coronal 9_Modified_Registered	Multi-Echo GRE 2D nofatsat post - AcqTime: 186, Slices: 7, NEX: 4, TR: 270._Registered	0.023	32.39	109.16	236.88	63.15	5785.23	N/A	53	0.004141		post
Refl.	muscle		MR Volume #009 256 x 200 Coronal 9_Modified_Registered	Multi-Echo GRE 2D nofatsat post - AcqTime: 186, Slices: 7, NEX: 4, TR: 270._Registered	0.023	76.81	769.55	959.09	496.79	190847	N/A	248	0.01937		post
Refl.	spleen		MR Volume #009 256 x 200 Coronal 9_Modified_Registered	Multi-Echo GRE 2D nofatsat post - AcqTime: 186, Slices: 7, NEX: 4, TR: 270._Registered	0.023	88.65	186.47	585.06	21.53	21630.9	N/A	116	0.009062		post
Refl.	fat		MR Volume #010 256 x 200 Coronal 10_Modified_Registered	Multi-Echo GRE 2D nofatsat post - AcqTime: 186, Slices: 7, NEX: 4, TR: 270._Registered	0.026	208.36	813.37	1057.69	166.31	49615.6	N/A	61	0.004766		post
Refl.	kidney cortex L		MR Volume #010 256 x 200 Coronal 10_Modified_Registered	Multi-Echo GRE 2D nofatsat post - AcqTime: 186, Slices: 7, NEX: 4, TR: 270._Registered	0.026	182.97	486.74	779.92	96.79	52081.2	N/A	107	0.008359		post
Refl.	kidney cortex R		MR Volume #010 256 x 200 Coronal 10_Modified_Registered	Multi-Echo GRE 2D nofatsat post - AcqTime: 186, Slices: 7, NEX: 4, TR: 270._Registered	0.026	178.37	546.23	888.43	128.28	41513.4	N/A	76	0.005937		post
Refl.	kidney medulla L		MR Volume #010 256 x 200 Coronal 10_Modified_Registered	Multi-Echo GRE 2D nofatsat post - AcqTime: 186, Slices: 7, NEX: 4, TR: 270._Registered	0.026	109.89	593.28	754.82	325.41	36783.6	N/A	62	0.004844		post
Refl.	kidney medulla R		MR Volume #010 256 x 200 Coronal 10_Modified_Registered	Multi-Echo GRE 2D nofatsat post - AcqTime: 186, Slices: 7, NEX: 4, TR: 270._Registered	0.026	96.37	589.42	772.26	357.69	23576.9	N/A	40	0.003125		post
Refl.	kidney pelvis R		MR Volume #010 256 x 200 Coronal 10_Modified_Registered	Multi-Echo GRE 2D nofatsat post - AcqTime: 186, Slices: 7, NEX: 4, TR: 270._Registered	0.026	119.04	759.79	968.36	516.26	22793.8	N/A	30	0.002344		post
Refl.	liver 1		MR Volume #010 256 x 200 Coronal 10_Modified_Registered	Multi-Echo GRE 2D nofatsat post - AcqTime: 186, Slices: 7, NEX: 4, TR: 270._Registered	0.026	29.89	104.83	168.58	42.94	5136.72	N/A	49	0.003828		post
Refl.	liver 2		MR Volume #010 256 x 200 Coronal 10_Modified_Registered	Multi-Echo GRE 2D nofatsat post - AcqTime: 186, Slices: 7, NEX: 4, TR: 270._Registered	0.026	29.63	86.35	196.8	47.21	4576.3	N/A	53	0.004141		post
Refl.	muscle		MR Volume #010 256 x 200 Coronal 10_Modified_Registered	Multi-Echo GRE 2D nofatsat post - AcqTime: 186, Slices: 7, NEX: 4, TR: 270._Registered	0.026	65.27	692.42	848.5	376.59	171721	N/A	248	0.01937		post
Refl.	spleen		MR Volume #010 256 x 200 Coronal 10_Modified_Registered	Multi-Echo GRE 2D nofatsat post - AcqTime: 186, Slices: 7, NEX: 4, TR: 270._Registered	0.026	70.31	180.25	482.81	32.42	20908.9	N/A	116	0.009062		post
Refl.	fat		MR Volume #011 256 x 200 Coronal 11_Modified_Registered	Multi-Echo GRE 2D nofatsat post - AcqTime: 186, Slices: 7, NEX: 4, TR: 270._Registered	0.028	271.47	1149.27	1526.19	318.19	70105.7	N/A	61	0.004766		post
Refl.	kidney cortex L		MR Volume #011 256 x 200 Coronal 11_Modified_Registered	Multi-Echo GRE 2D nofatsat post - AcqTime: 186, Slices: 7, NEX: 4, TR: 270._Registered	0.028	187.81	463.27	859.47	98.82	49570.2	N/A	107	0.008359		post
Refl.	kidney cortex R		MR Volume #011 256 x 200 Coronal 11_Modified_Registered	Multi-Echo GRE 2D nofatsat post - AcqTime: 186, Slices: 7, NEX: 4, TR: 270._Registered	0.028	175.2	428.62	821.53	81.46	32574.8	N/A	76	0.005937		post
Refl.	kidney medulla L		MR Volume #011 256 x 200 Coronal 11_Modified_Registered	Multi-Echo GRE 2D nofatsat post - AcqTime: 186, Slices: 7, NEX: 4, TR: 270._Registered	0.028	66.85	493.64	636.3	329.96	30605.6	N/A	62	0.004844		post
Refl.	kidney medulla R		MR Volume #011 256 x 200 Coronal 11_Modified_Registered	Multi-Echo GRE 2D nofatsat post - AcqTime: 186, Slices: 7, NEX: 4, TR: 270._Registered	0.028	82.04	579.73	733.8	324.17	23189.2	N/A	40	0.003125		post
Refl.	kidney pelvis R		MR Volume #011 256 x 200 Coronal 11_Modified_Registered	Multi-Echo GRE 2D nofatsat post - AcqTime: 186, Slices: 7, NEX: 4, TR: 270._Registered	0.028	88.72	697.04	874.45	492.85	20911.3	N/A	30	0.002344		post
Refl.	liver 1		MR Volume #011 256 x 200 Coronal 11_Modified_Registered	Multi-Echo GRE 2D nofatsat post - AcqTime: 186, Slices: 7, NEX: 4, TR: 270._Registered	0.028	35.29	105.07	177.03	43.18	5148.52	N/A	49	0.003828		post
Refl.	liver 2		MR Volume #011 256 x 200 Coronal 11_Modified_Registered	Multi-Echo GRE 2D nofatsat post - AcqTime: 186, Slices: 7, NEX: 4, TR: 270._Registered	0.028	27.68	97.23	207.9	61.17	5152.93	N/A	53	0.004141		post
Refl.	muscle		MR Volume #011 256 x 200 Coronal 11_Modified_Registered	Multi-Echo GRE 2D nofatsat post - AcqTime: 186, Slices: 7, NEX: 4, TR: 270._Registered	0.028	70.11	619.3	818.66	370.41	153587	N/A	248	0.01937		post
Refl.	spleen		MR Volume #011 256 x 200 Coronal 11_Modified_Registered	Multi-Echo GRE 2D nofatsat post - AcqTime: 186, Slices: 7, NEX: 4, TR: 270._Registered	0.028	60.15	162.96	353.32	45.42	18903.6	N/A	116	0.009062		post
Refl.	fat		MR Volume #012 256 x 200 Coronal 12_Modified_Registered	Multi-Echo GRE 2D nofatsat post - AcqTime: 186, Slices: 7, NEX: 4, TR: 270._Registered	0.031	206.41	968.54	1292.39	363.16	59080.9	N/A	61	0.004766		post
Refl.	kidney cortex L		MR Volume #012 256 x 200 Coronal 12_Modified_Registered	Multi-Echo GRE 2D nofatsat post - AcqTime: 186, Slices: 7, NEX: 4, TR: 270._Registered	0.031	172.42	396.87	711.84	60.28	42465.2	N/A	107	0.008359		post
Refl.	kidney cortex R		MR Volume #012 256 x 200 Coronal 12_Modified_Registered	Multi-Echo GRE 2D nofatsat post - AcqTime: 186, Slices: 7, NEX: 4, TR: 270._Registered	0.031	131.72	360.23	735.03	106.8	27377.8	N/A	76	0.005937		post
Refl.	kidney medulla L		MR Volume #012 256 x 200 Coronal 12_Modified_Registered	Multi-Echo GRE 2D nofatsat post - AcqTime: 186, Slices: 7, NEX: 4, TR: 270._Registered	0.031	76.26	456.19	624.93	304.83	28283.8	N/A	62	0.004844		post
Refl.	kidney medulla R		MR Volume #012 256 x 200 Coronal 12_Modified_Registered	Multi-Echo GRE 2D nofatsat post - AcqTime: 186, Slices: 7, NEX: 4, TR: 270._Registered	0.031	93.2	520.54	729.7	250.75	20821.6	N/A	40	0.003125		post
Refl.	kidney pelvis R		MR Volume #012 256 x 200 Coronal 12_Modified_Registered	Multi-Echo GRE 2D nofatsat post - AcqTime: 186, Slices: 7, NEX: 4, TR: 270._Registered	0.031	76.63	624.41	759.69	456.55	18732.3	N/A	30	0.002344		post
Refl.	liver 1		MR Volume #012 256 x 200 Coronal 12_Modified_Registered	Multi-Echo GRE 2D nofatsat post - AcqTime: 186, Slices: 7, NEX: 4, TR: 270._Registered	0.031	32.36	125.73	203.67	53.57	6160.74	N/A	49	0.003828		post
Refl.	liver 2		MR Volume #012 256 x 200 Coronal 12_Modified_Registered	Multi-Echo GRE 2D nofatsat post - AcqTime: 186, Slices: 7, NEX: 4, TR: 270._Registered	0.031	30.12	98.27	170.69	35.19	5208.28	N/A	53	0.004141		post
Refl.	muscle		MR Volume #012 256 x 200 Coronal 12_Modified_Registered	Multi-Echo GRE 2D nofatsat post - AcqTime: 186, Slices: 7, NEX: 4, TR: 270._Registered	0.031	75.87	553.8	742.05	337.49	137342	N/A	248	0.01937		post
Refl.	spleen		MR Volume #012 256 x 200 Coronal 12_Modified_Registered	Multi-Echo GRE 2D nofatsat post - AcqTime: 186, Slices: 7, NEX: 4, TR: 270._Registered	0.031	62.71	159.68	365.72	57.03	18522.9	N/A	116	0.009062		post

## Sheet: DLS_data
CuFe2O4-NH2 MW	CuFe2O4-NH2 MW	CuFe2O4-NH2 MW	CuFe2O4-NH2 MW	CuFe2O4-NH2 MW	CuFe2O4-NH2 Refl	CuFe2O4-NH2 Refl	CuFe2O4-NH2 Refl	CuFe2O4-NH2 Refl	CuFe2O4-NH2 Refl	Particle diameter
Rel. Frequency (intensity weighted) %	Rel. Frequency (intensity weighted) %	Rel. Frequency (intensity weighted) %	Rel. Frequency (intensity weighted) %	Rel. Frequency (intensity weighted) %	Rel. Frequency (intensity weighted) %	Rel. Frequency (intensity weighted) %	Rel. Frequency (intensity weighted) %	Rel. Frequency (intensity weighted) %	Rel. Frequency (intensity weighted) %	nm
0 min	30 min	60 min	120 min	210 min	0 min	30 min	60 min	120 min	210 min
0	0	0	0	0						0.20947418
0.00	0.00	0	0	0.00						0.227146672
0.00	0.00	0	0	0.00						0.246310121
0.00	0.00	0	0	0.00						0.267090313
0.00	0.00	0	0	0.00						0.289623646
0.00	0.00	0	0	0.00						0.314058025
0.00	0.00	0	0	0.00						0.340553834
0.00	0.00	0	0	0.00						0.369284989
0.00	0.00	0	0	0.00						0.400440074
0.00	0.00	0	0	0.00						0.434223589
0.00	0.00	0	0	0.00						0.470857283
0.00	0.00	0	0	0.00						0.510581614
0.00	0.00	0	0	0.00						0.553657326
0.00	0.00	0	0	0.00						0.600367163
0.00	0.00	0	0	0.00						0.65101772
0.00	0.00	0	0	0.00						0.705941461
0.00	0.00	0	0	0.00						0.765498896
0.00	0.00	0	0	0.00						0.830080952
0.00	0.00	0	0	0.00						0.900111535
0.00	0.00	0	0	0.00						0.976050317
0.00	0.00	0	0	0.00						1.058395747
0.00	0.00	0	0	0.00						1.14768833
0.00	0.00	0	0	0.00						1.244514167
0.00	0.00	0	0	0.00						1.349508811
0.00	0.00	0	0	0.00						1.463361429
0.00	0.00	0	0	0.00						1.586819333
0.00	0.00	0	0	0.00						1.720692883
0.00	0.00	0	0	0.00						1.865860805
0.00	0.00	0	0	0.00						2.02327596
0.00	0.00	0	0	0.00						2.193971596
0.00	0.00	0	0	0.00						2.379068135
0.00	0.00	0	0	0.00						2.579780523
0.00	0.00	0	0	0.00						2.797426205
0.00	0.00	0	0	0.00						3.033433777
0.00	0.00	0	0	0.00						3.289352356
0.00	0.00	0	0	0.00						3.566861754
0.00	0.00	0	0	0.00						3.867783501
0.00	0.00	0	0	0.00						4.194092803
0.00	0.00	0	0	0.00						4.547931505
0.00	0.00	0	0	0.00						4.931622152
0.00	0.00	0	0	0.00						5.347683232
0.00	0.00	0	0	0.00						5.798845708
0.00	0.00	0	0	0.00						6.288070943
0.00	0.00	0	0	0.00						6.818570139
0.00	0.00	0	0	0.00						7.393825414
0.00	0.00	0	0	0.00						8.017612658
0.00	0.00	0	0	0.00						8.694026316
0.00	0.00	0	0	0.00						9.427506268
0.00	0.00	0	0	0.00						10.22286697
0.00	0.00	0	0	0.00						11.08532904
0.00	0.00	0	0	0.00						12.02055356
0.00	0.00	0	0	0.00						13.03467921
0.00	0.00	0	0	0.00						14.13436255
0.00	0.00	0	0	0.00						15.32682174
0.00	0.00	0	0	0.00						16.6198839
0.00	0.00	0	0	0.00						18.0220365
0.00	0.00	0	0	0.00						19.54248307
0.00	0.00	0	0	0.00						21.19120359
0.00	0.00	0	0	0.00						22.97902
0.00	0.00	0	0	0.00						24.91766729
0.00	0.00	0	0	0.00						27.01987042
0.00	0.00	0	0	0.00						29.29942797
0.00	0.00	0	0	0.00						31.77130259
0.00	0.00	0	0	0.00						34.45171931
0.00	0.00	0	0	0.00						37.35827198
0.00	0.00	0	0	0.00						40.51003878
0.00	0.00	0	0	0.00						43.92770745
0.00	0.00	0	0	0.00						47.63371104
0.00	0.00	0	0	0.00						51.65237521
0.00	0.00	0	0	0.00						56.01007788
0.00	0.00	0	0	0.00						60.73542236
0.00	0.13	0	0	0.00						65.8594251
0.00	1.52	1.231534622	1.194928806	0.17						71.4157193
1.01	4.12	4.318284396	4.334521569	3.93						77.44077564
4.80	6.31	6.816110238	6.909384937	6.97						83.97414169
7.85	8.06	8.730794239	8.895663835	9.31						91.0587015
10.15	9.36	10.07383055	10.29102004	10.94						98.74095706
11.68	10.21	10.86170856	11.10050449	11.87						107.0713335
12.45	10.59	11.11519137	11.33607325	12.13						116.1045103
12.48	10.51	10.85861069	11.01596292	11.73						125.8997798
11.78	9.98	10.11919243	10.16394883	10.72						136.5214367
10.39	9.00	8.926421437	8.808513692	9.12						148.0391999
8.34	7.60	7.311449386	6.981958041	6.99						160.5286704
5.68	5.79	5.306546802	4.719485741	4.38						174.0718272
2.73	3.60	2.94459912	2.860617089	1.38						188.7575656
0.67	2.26	1.385726152	1.387416759	0.36						204.6822804
0.00	0.85	0	0	0.00						221.9504993
0.00	0.12	0	0	0.00						240.6755682
0.00	0.00	0	0	0.00						260.9803956
0.00	0.00	0	0	0.00						282.9982595
0.00	0.00	0	0	0.00						306.8736818
0.00	0.00	0	0	0.00						332.7633772
0.00	0.00	0	0	0.00						360.8372819
0.00	0.00	0	0	0.00						391.2796687
0.00	0.00	0	0	0.00						424.290357
0.00	0.00	0	0	0.00						460.086024
0.00	0.00	0	0	0.00						498.901627
0.00	0.00	0	0	0.00						540.9919461
0.00	0.00	0	0	0.00						586.6332557
0.00	0.00	0	0	0.00						636.1251386
0.00	0.00	0	0	0.00						689.7924521
0.00	0.00	0	0	0.00						747.9874605
0.00	0.00	0	0	0.00						811.0921472
0.00	0.00	0	0	0.00						879.5207219
0.00	0.00	0	0	0.00						953.7223395
0.00	0.00	0	0	0.00						1034.184049
0.00	0.00	0	0	0.00						1121.433988
0.00	0.00	0	0	0.00						1216.044852
0.00	0.00	0	0	0.00						1318.637654
0.00	0.00	0	0	0.00						1429.885797
0.00	0.00	0	0	0.00						1550.519498
0.00	0.00	0	0	0.00						1681.330577
0.00	0.00	0	0	0.00						1823.17766
0.00	0.00	0	0	0.00						1976.991809
0.00	0.00	0	0	0.00						2143.782638
0.00	0.00	0	0	0.00						2324.644937
0.00	0.00	0	0	0.00						2520.765859
0.00	0.00	0	0	0.00						2733.432713
0.00	0.00	0	0	0.00						2964.041412
0.00	0.00	0	0	0.00						3214.105637
0.00	0.00	0	0	0.00						3485.266772
0.00	0.00	0	0	0.00						3779.304679
0.00	0.00	0	0	0.00						4098.14938
0.00	0.00	0	0	0.00						4443.893722
0.00	0.00	0	0	0.00						4818.80712
0.00	0.00	0	0	0.00						5225.350451
0.00	0.00	0	0	0.00						5666.192204
0.00	0.00	0	0	0.00						6144.225998
0.00	0.00	0	0	0.00						6662.589576
0.00	0.00	0	0	0.00						7224.685399
0.00	0.00	0	0	0.00						7834.202982
0.00	0.00	0	0	0.00						8495.143105
0.00	0.00	0	0	0.00						9211.844082
0.00	0.00	0	0	0.00						9989.010232
0.00	0.00	0	0	0.00						10831.74276
0.00	0.00	0	0	0.00						11745.57323
0.00	0.00	0	0	0.00						12736.49989
0.00	0.00	0	0	0.00						13811.02704
0.00	0.00	0	0	0.00						14976.20772
0.00	0.00	0	0	0.00						16239.68999
0.00	0.00	0	0	0.00						17609.76716
0.00	0.00	0	0	0.00						19095.43223

## Sheet: AlmarBlue_assay_In_vitro_HEK293
	dead control	MQ 100 uL	DMEM 100 uL		Cu Refl cc 100 uL	Cu Refl 10x 100 uL	Cu Refl 20x 100 uL		Comments	dilution was made using MQ
	170	507.5	1015.9		13.6	11.3	11.7			10000 cells/well
	dead control	MQ 100 uL	DMEM 100 uL		Cu Refl cc 100 uL	Cu Refl 10x 100 uL	Cu Refl 20x 100 uL			24h incubation
	251.7	393.1	858.6		11.3	10.9	9.8			DMEM medium 100 uL
	dead control	MQ 100 uL	DMEM 100 uL
	265.5	332.5	958.3		Cu MW cc 100 uL	Cu MW 10x 100 uL	Cu MW 20x 100 uL		sum well content:	100 uL DMEM + 100uL MQ (+nano)
	dead control	MQ 100 uL	DMEM 100 uL		246.3	426	489.6			Medium was exchanged to FRED transparent medium (100 uL before measurements)
	338.7	225.2	765.6		Cu MW cc 100 uL	Cu MW 10x 100 uL	Cu MW 20x 100 uL			10x dilution of AB was added (10 uL)
					270.8	286.1	497.6			1 hour incubation
		SD								readout
0% (dead control)	256.475	59.88139841
MQ	364.575	102.0972912
100% (DMEM)	899.6	95.66658246
Sample Name		dead control	MQ 100 uL	DMEM 100 uL		Cu Refl cc 100 uL	Cu Refl 10x 100 uL	Cu Refl 20x 100 uL	Series 1	Comments	dilution was made using MQ			Protocol parameteres
Fluorescent intensity		12.52333333	145.9666667	145.6666667		10.31666667	22.9	58.28333333			10000 cells/well					No. of readings			3
		dead control	MQ 100 uL	DMEM 100 uL							24h incubation					Kinetic Interval [hh:mm:ss]			00:00:00
		12.38333333	126.7333333	131		Cu Refl cc 100 uL	Cu Refl 10x 100 uL	Cu Refl 20x 100 uL	Series 2		DMEM medium 100 uL
		dead control	MQ 100 uL	DMEM 100 uL		11.4	23.78333333	53.85										Fluorescence
		9.339666667	88.41333333	160.6						sum well content:	100 uL DMEM + 100uL MQ (+nano)
		dead control	MQ 100 uL	DMEM 100 uL							10x dilution of AB was added (20 uL)								Wavelengths
		10.28	133.5666667	122.2333333		Cu MW cc 100 uL	Cu MW 10x 100 uL	Cu MW 20x 100 uL	Series 1		1 hour incubation									Excitation [nm]		570
		dead control	MQ 100 uL	DMEM 100 uL		63.82666667	84.01666667	97.55333333			readout									Emission [nm]		590
		12.14666667	144.9333333	122.23															Optics			Top
		dead control	MQ 100 uL	DMEM 100 uL		Cu MW cc 100 uL	Cu MW 10x 100 uL	Cu MW 20x 100 uL	Series 2										Excitation bandwidth [nm]			5
		12.06666667	194.3	141.7666667		63.43333333	69.80333333	85.17333333											Dynamic Range			Automatic
																			Measurement Time [ms]			250
		SD
0% (dead control)	11.45661111	1.204915095
MQ	138.9855556	31.30716293
100% (DMEM)	137.25	13.70234841
dilution	cc		10x		20x
		SD		SD		SD
Cu Refl	10.85833333	0.541666667	23.34166667	0.441666667	56.06666667	2.216666667
Cu MW	63.63	0.196666667	76.91	7.106666667	91.36333333	6.19
